# Supplementary material for: Dynamic effects on ligand field from rapid hydride motion in an iron(ii) dimer with an S = 3 ground state
Source: Chem Sci. 2023 Feb 8;14(9):2303–12. doi: 10.1039/d2sc06412j (PMC9977447; doi:10.1039/d2sc06412j)
Supplement: SC-014-D2SC06412J-s002 [file SC-014-D2SC06412J-s002.cif]

# Electronic Supplementary Material (ESI) for Chemical Science.
# This journal is © The Royal Society of Chemistry 2023

####################################################################### 
# 
# This file contains crystal structure data downloaded from the 
# Cambridge Structural Database (CSD) hosted by the Cambridge 
# Crystallographic Data Centre (CCDC).
# 
# Full information about CCDC data access policies and citation 
# guidelines are available at http://www.ccdc.cam.ac.uk/access/V1 
# 
# Audit and citation data items may have been added by the CCDC. 
# Please retain this information to preserve the provenance of 
# this file and to allow appropriate attribution of the data. 
# 
#######################################################################

data_007-14051
_database_code_depnum_ccdc_archive 'CCDC 1940222'
loop_
_audit_author_name
_audit_author_address
'Brandon Mercado'
;Yale University
United States of America
;
_audit_update_record             
;
2022-07-13 deposited with the CCDC.	2023-01-18 downloaded from the CCDC.
;

_vrf_PLAT939_007-14051           
;
PROBLEM: Large Value of Not (SHELXL) Weight Optimized S .     118.67       
RESPONSE: The large S value is related to the effects of twinning on the reflections. There
could be a third component within the reflections, but the model reported here was found to
have good metrics with only a two component reflection list.
;

_audit_creation_method           SHELXL-2014/7
_shelx_SHELXL_version_number     2014/7
_chemical_name_systematic        ?
_chemical_name_common            ?
_chemical_formula_moiety         'C44 H56 Fe2 N4'
_chemical_formula_sum            'C44 H56 Fe2 N4'
_chemical_formula_weight         752.62

loop_
_atom_type_symbol
_atom_type_description
_atom_type_scat_dispersion_real
_atom_type_scat_dispersion_imag
_atom_type_scat_source
C C 0.0181 0.0091 'International Tables Vol C Tables 4.2.6.8 and 6.1.1.4'
H H 0.0000 0.0000 'International Tables Vol C Tables 4.2.6.8 and 6.1.1.4'
Fe Fe -1.1336 3.1974 'International Tables Vol C Tables 4.2.6.8 and 6.1.1.4'
N N 0.0311 0.0180 'International Tables Vol C Tables 4.2.6.8 and 6.1.1.4'

_space_group_crystal_system      triclinic
_space_group_IT_number           2
_space_group_name_H-M_alt        'P -1'
_space_group_name_Hall           '-P 1'

_shelx_space_group_comment       
;
The symmetry employed for this shelxl refinement is uniquely defined
by the following loop, which should always be used as a source of
symmetry information in preference to the above space-group names.
They are only intended as comments.
;

loop_
_space_group_symop_operation_xyz
'x, y, z'
'-x, -y, -z'

_cell_length_a                   11.1005(4)
_cell_length_b                   11.3249(4)
_cell_length_c                   18.9146(4)
_cell_angle_alpha                103.931(2)
_cell_angle_beta                 93.575(2)
_cell_angle_gamma                116.835(4)
_cell_volume                     2018.76(13)
_cell_formula_units_Z            2
_cell_measurement_temperature    93(2)
_cell_measurement_reflns_used    9966
_cell_measurement_theta_min      2.38
_cell_measurement_theta_max      32.12

_exptl_crystal_description       Needle
_exptl_crystal_colour            Red
_exptl_crystal_density_meas      ?
_exptl_crystal_density_method    ?
_exptl_crystal_density_diffrn    1.238
_exptl_crystal_F_000             800
_exptl_transmission_factor_min   ?
_exptl_transmission_factor_max   ?
_exptl_crystal_size_max          0.200
_exptl_crystal_size_mid          0.040
_exptl_crystal_size_min          0.040
_exptl_absorpt_coefficient_mu    6.012
_xtal_radius                     
;
0.040
;
_shelx_estimated_absorpt_T_min   0.379
_shelx_estimated_absorpt_T_max   0.795
_exptl_absorpt_correction_type   sphere
_exptl_crystal_size_rad          0.040
_exptl_absorpt_correction_T_min  0.04665
_exptl_absorpt_correction_T_max  0.13661
_exptl_absorpt_process_details   
; 
CrysAlisPro 1.171.38.41 (Rigaku Oxford Diffraction, 2015) 
Spherical absorption correction 
 using equivalent radius and absorption coefficient. 
Empirical absorption correction using spherical harmonics, 
 implemented in SCALE3 ABSPACK scaling algorithm. 
;
_exptl_absorpt_special_details   ?
_diffrn_ambient_temperature      93(2)
_diffrn_radiation_wavelength     1.54184
_diffrn_radiation_type           CuK\a
_diffrn_radiation_source         'microfocus rotating anode'
_diffrn_radiation_monochromator  confocal
_diffrn_measurement_device_type  'Rigaku Saturn 944+ CCD'
_diffrn_measurement_method       '\w scans'
_diffrn_reflns_number            15047
_diffrn_reflns_av_unetI/netI     0.1260
_diffrn_reflns_av_R_equivalents  ?
_diffrn_reflns_limit_h_min       -13
_diffrn_reflns_limit_h_max       13
_diffrn_reflns_limit_k_min       -13
_diffrn_reflns_limit_k_max       13
_diffrn_reflns_limit_l_min       -22
_diffrn_reflns_limit_l_max       22
_diffrn_reflns_theta_min         2.455
_diffrn_reflns_theta_max         68.670
_diffrn_reflns_theta_full        67.684
_diffrn_measured_fraction_theta_max 0.986
_diffrn_measured_fraction_theta_full 0.996
_diffrn_reflns_Laue_measured_fraction_max 0.986
_diffrn_reflns_Laue_measured_fraction_full 0.996
_diffrn_reflns_point_group_measured_fraction_max 0.986
_diffrn_reflns_point_group_measured_fraction_full 0.996
_reflns_number_total             15047
_reflns_number_gt                9224
_reflns_threshold_expression     'I > 2\s(I)'
_reflns_Friedel_coverage         0.000
_reflns_Friedel_fraction_max     .
_reflns_Friedel_fraction_full    .

_reflns_special_details          
;
 _reflns_Friedel_fraction is defined as the number of unique
 Friedel pairs measured divided by the number that would be
 possible theoretically, ignoring centric projections and
 systematic absences.
;

_computing_data_collection       'CrysAlisPro 1.171.38.41 (Rigaku OD, 2015)'
_computing_cell_refinement       'CrysAlisPro 1.171.38.41 (Rigaku OD, 2015)'
_computing_data_reduction        'CrysAlisPro 1.171.38.41 (Rigaku OD, 2015)'
_computing_structure_solution    'SHELXT-2014/5 (Sheldrick, 2014)'
_computing_structure_refinement  'SHELXL-2014/7 (Sheldrick, 2014)'
_computing_publication_material  'SHELXL-2013/2 (Sheldrick, 2014)'
_computing_molecular_graphics    
;
Dolomanov, O.V.; Bourhis, L.J.; Gildea, R.J.; Howard, J.A.K.; Puschmann, H., 
OLEX2: A complete structure solution, refinement and analysis program
(2009). J. Appl. Cryst., 42, 339-341.
;
_refine_special_details          
; 
 Refined as a 2-component twin. 

 Refinement of F^2^ against ALL reflections.  The weighted R-factor wR and 
 goodness of fit S are based on F^2^, conventional R-factors R are based 
 on F, with F set to zero for negative F^2^. The threshold expression of 
 F^2^ > 2sigma(F^2^) is used only for calculating R-factors(gt) etc. and is 
 not relevant to the choice of reflections for refinement.  R-factors based 
 on F^2^ are statistically about twice as large as those based on F, and R- 
 factors based on ALL data will be even larger. 

The hydrogen atoms were first found in the difference map, then generated
geometrically and refined as riding atoms with C-H distances = 0.95 - 0.99 
angstroms and Uiso(H) = 1.2 times Ueq(C) for CH and CH2 groups and Uiso(H) 
= 1.5 times Ueq(C) for CH3 groups. The only exceptions are H1 and H2, which 
were found in the difference map and freely refined.
;
_refine_ls_structure_factor_coef Fsqd
_refine_ls_matrix_type           full
_refine_ls_weighting_scheme      calc
_refine_ls_weighting_details     
'w=1/[\s^2^(Fo^2^)+(0.1498P)^2^] where P=(Fo^2^+2Fc^2^)/3'
_atom_sites_solution_primary     direct
_atom_sites_solution_secondary   difmap
_atom_sites_solution_hydrogens   mixed
_refine_ls_hydrogen_treatment    mixed
_refine_ls_extinction_method     none
_refine_ls_extinction_coef       .
_refine_ls_number_reflns         15047
_refine_ls_number_parameters     474
_refine_ls_number_restraints     0
_refine_ls_R_factor_all          0.0909
_refine_ls_R_factor_gt           0.0708
_refine_ls_wR_factor_ref         0.2948
_refine_ls_wR_factor_gt          0.2625
_refine_ls_goodness_of_fit_ref   1.031
_refine_ls_restrained_S_all      1.031
_refine_ls_shift/su_max          0.000
_refine_ls_shift/su_mean         0.000

loop_
_atom_site_label
_atom_site_type_symbol
_atom_site_fract_x
_atom_site_fract_y
_atom_site_fract_z
_atom_site_U_iso_or_equiv
_atom_site_adp_type
_atom_site_occupancy
_atom_site_site_symmetry_order
_atom_site_calc_flag
_atom_site_refinement_flags_posn
_atom_site_refinement_flags_adp
_atom_site_refinement_flags_occupancy
_atom_site_disorder_assembly
_atom_site_disorder_group
Fe1 Fe 0.37213(9) 0.51521(10) 0.70327(5) 0.0663(3) Uani 1 1 d . . . . .
Fe2 Fe 0.30111(10) 0.66542(9) 0.78905(5) 0.0665(3) Uani 1 1 d . . . . .
H2 H 0.425(8) 0.618(8) 0.784(4) 0.10(2) Uiso 1 1 d . . . . .
H1 H 0.241(8) 0.539(8) 0.692(4) 0.09(2) Uiso 1 1 d . . . . .
N11 N 0.5423(5) 0.5097(5) 0.6965(3) 0.0661(11) Uani 1 1 d . . . . .
C11 C 0.7123(7) 0.4497(8) 0.6468(4) 0.0806(17) Uani 1 1 d . . . . .
H11A H 0.7546 0.4804 0.6994 0.121 Uiso 1 1 calc R U . . .
H11B H 0.7687 0.5182 0.6230 0.121 Uiso 1 1 calc R U . . .
H11C H 0.7060 0.3599 0.6223 0.121 Uiso 1 1 calc R U . . .
C21 C 0.5693(6) 0.4353(6) 0.6400(3) 0.0674(14) Uani 1 1 d . . . . .
C31 C 0.4687(7) 0.3379(6) 0.5767(3) 0.0683(14) Uani 1 1 d . . . . .
C41 C 0.3281(7) 0.2946(7) 0.5689(3) 0.0696(14) Uani 1 1 d . . . . .
C51 C 0.2302(8) 0.1700(8) 0.5042(4) 0.0865(19) Uani 1 1 d . . . . .
H51A H 0.1355 0.1387 0.5119 0.130 Uiso 1 1 calc R U . . .
H51B H 0.2529 0.0948 0.5005 0.130 Uiso 1 1 calc R U . . .
H51C H 0.2388 0.1957 0.4581 0.130 Uiso 1 1 calc R U . . .
C61 C 0.5186(8) 0.2733(9) 0.5119(4) 0.0881(19) Uani 1 1 d . . . . .
H61A H 0.4986 0.1800 0.5125 0.132 Uiso 1 1 calc R U . . .
H61B H 0.6181 0.3312 0.5172 0.132 Uiso 1 1 calc R U . . .
H61C H 0.4710 0.2675 0.4648 0.132 Uiso 1 1 calc R U . . .
C12 C 0.6485(6) 0.5944(7) 0.7625(4) 0.0697(14) Uani 1 1 d . . . . .
C22 C 0.7395(7) 0.7321(7) 0.7701(4) 0.0830(18) Uani 1 1 d . . . . .
C32 C 0.8371(8) 0.8098(9) 0.8380(6) 0.109(3) Uani 1 1 d . . . . .
H32 H 0.9010 0.9047 0.8457 0.130 Uiso 1 1 calc R U . . .
C42 C 0.8403(9) 0.7495(10) 0.8929(5) 0.103(2) Uani 1 1 d . . . . .
H42 H 0.9066 0.8034 0.9378 0.124 Uiso 1 1 calc R U . . .
C52 C 0.7513(8) 0.6161(9) 0.8838(4) 0.090(2) Uani 1 1 d . . . . .
H52 H 0.7560 0.5765 0.9222 0.108 Uiso 1 1 calc R U . . .
C62 C 0.6526(7) 0.5350(7) 0.8195(4) 0.0773(16) Uani 1 1 d . . . . .
C72 C 0.7330(9) 0.7913(9) 0.7087(6) 0.108(3) Uani 1 1 d . . . . .
H72A H 0.7469 0.7384 0.6638 0.162 Uiso 1 1 calc R U . . .
H72B H 0.8052 0.8885 0.7229 0.162 Uiso 1 1 calc R U . . .
H72C H 0.6427 0.7859 0.6991 0.162 Uiso 1 1 calc R U . . .
C82 C 0.5530(8) 0.3859(8) 0.8111(4) 0.090(2) Uani 1 1 d . . . . .
H82A H 0.4596 0.3738 0.8092 0.135 Uiso 1 1 calc R U . . .
H82B H 0.5782 0.3606 0.8535 0.135 Uiso 1 1 calc R U . . .
H82C H 0.5563 0.3261 0.7651 0.135 Uiso 1 1 calc R U . . .
C13 C 0.1280(6) 0.2944(6) 0.6083(3) 0.0627(13) Uani 1 1 d . . . . .
C63 C 0.0591(6) 0.3393(6) 0.5662(4) 0.0695(14) Uani 1 1 d . . . . .
C53 C -0.0815(7) 0.2857(7) 0.5596(4) 0.0755(16) Uani 1 1 d . . . . .
H33 H -0.1289 0.3158 0.5309 0.091 Uiso 1 1 calc R U . . .
C43 C -0.1545(6) 0.1873(7) 0.5948(4) 0.0736(15) Uani 1 1 d . . . . .
H43 H -0.2513 0.1508 0.5902 0.088 Uiso 1 1 calc R U . . .
C33 C -0.0858(6) 0.1436(6) 0.6362(4) 0.0725(15) Uani 1 1 d . . . . .
H53 H -0.1362 0.0767 0.6600 0.087 Uiso 1 1 calc R U . . .
C23 C 0.0560(6) 0.1952(6) 0.6439(3) 0.0662(13) Uani 1 1 d . . . . .
C83 C 0.1411(7) 0.4470(8) 0.5289(4) 0.0815(18) Uani 1 1 d . . . . .
H73A H 0.0778 0.4545 0.4940 0.122 Uiso 1 1 calc R U . . .
H73B H 0.2011 0.4188 0.5020 0.122 Uiso 1 1 calc R U . . .
H73C H 0.1975 0.5371 0.5668 0.122 Uiso 1 1 calc R U . . .
C73 C 0.1318(7) 0.1483(7) 0.6896(4) 0.0804(17) Uani 1 1 d . . . . .
H83A H 0.1911 0.2252 0.7341 0.121 Uiso 1 1 calc R U . . .
H83B H 0.1884 0.1190 0.6600 0.121 Uiso 1 1 calc R U . . .
H83C H 0.0653 0.0703 0.7043 0.121 Uiso 1 1 calc R U . . .
N24 N 0.3100(5) 0.8458(5) 0.8047(3) 0.0630(11) Uani 1 1 d . . . . .
N14 N 0.2173(5) 0.6433(5) 0.8757(3) 0.0631(11) Uani 1 1 d . . . . .
C54 C 0.3052(8) 1.0597(7) 0.8641(4) 0.0804(17) Uani 1 1 d . . . . .
H11D H 0.3765 1.1300 0.9071 0.121 Uiso 1 1 calc R U . . .
H11E H 0.2186 1.0620 0.8677 0.121 Uiso 1 1 calc R U . . .
H11F H 0.3340 1.0790 0.8184 0.121 Uiso 1 1 calc R U . . .
C44 C 0.2848(6) 0.9191(6) 0.8628(3) 0.0658(13) Uani 1 1 d . . . . .
C34 C 0.2390(6) 0.8702(6) 0.9230(3) 0.0679(13) Uani 1 1 d . . . . .
C24 C 0.2005(6) 0.7348(6) 0.9271(3) 0.0647(13) Uani 1 1 d . . . . .
C14 C 0.1343(7) 0.6902(7) 0.9903(4) 0.0780(16) Uani 1 1 d . . . . .
H51D H 0.1002 0.5904 0.9807 0.117 Uiso 1 1 calc R U . . .
H51E H 0.0573 0.7101 0.9942 0.117 Uiso 1 1 calc R U . . .
H51F H 0.2025 0.7412 1.0369 0.117 Uiso 1 1 calc R U . . .
C64 C 0.2251(8) 0.9706(8) 0.9889(4) 0.0830(17) Uani 1 1 d . . . . .
H61D H 0.1625 1.0012 0.9712 0.124 Uiso 1 1 calc R U . . .
H61E H 0.3157 1.0513 1.0118 0.124 Uiso 1 1 calc R U . . .
H61F H 0.1881 0.9230 1.0257 0.124 Uiso 1 1 calc R U . . .
C16 C 0.3539(6) 0.9022(6) 0.7457(3) 0.0663(13) Uani 1 1 d . . . . .
C26 C 0.2578(8) 0.8704(7) 0.6826(4) 0.0801(17) Uani 1 1 d . . . . .
C36 C 0.3065(11) 0.9262(9) 0.6249(4) 0.102(3) Uani 1 1 d . . . . .
H312 H 0.2442 0.9074 0.5817 0.123 Uiso 1 1 calc R U . . .
C46 C 0.4503(11) 1.0109(10) 0.6324(5) 0.105(3) Uani 1 1 d . . . . .
H412 H 0.4838 1.0491 0.5937 0.126 Uiso 1 1 calc R U . . .
C56 C 0.5397(10) 1.0384(9) 0.6925(5) 0.101(2) Uani 1 1 d . . . . .
H512 H 0.6354 1.0947 0.6954 0.121 Uiso 1 1 calc R U . . .
C66 C 0.4960(8) 0.9869(8) 0.7499(4) 0.0831(17) Uani 1 1 d . . . . .
C76 C 0.1065(8) 0.7793(9) 0.6799(5) 0.101(2) Uani 1 1 d . . . . .
H71A H 0.0890 0.6850 0.6764 0.151 Uiso 1 1 calc R U . . .
H71B H 0.0518 0.7771 0.6363 0.151 Uiso 1 1 calc R U . . .
H71C H 0.0806 0.8169 0.7251 0.151 Uiso 1 1 calc R U . . .
C86 C 0.5979(7) 1.0204(9) 0.8184(5) 0.102(2) Uani 1 1 d . . . . .
H81A H 0.5784 1.0704 0.8621 0.152 Uiso 1 1 calc R U . . .
H81B H 0.6916 1.0784 0.8124 0.152 Uiso 1 1 calc R U . . .
H81C H 0.5898 0.9341 0.8250 0.152 Uiso 1 1 calc R U . . .
C15 C 0.1740(6) 0.5054(6) 0.8808(3) 0.0645(13) Uani 1 1 d . . . . .
C65 C 0.0438(6) 0.3983(6) 0.8425(4) 0.0693(14) Uani 1 1 d . . . . .
C55 C 0.0070(6) 0.2648(7) 0.8462(4) 0.0738(15) Uani 1 1 d . . . . .
H313 H -0.0813 0.1901 0.8210 0.089 Uiso 1 1 calc R U . . .
C45 C 0.0975(7) 0.2400(7) 0.8864(4) 0.0767(16) Uani 1 1 d . . . . .
H413 H 0.0708 0.1491 0.8890 0.092 Uiso 1 1 calc R U . . .
C35 C 0.2256(7) 0.3473(7) 0.9221(4) 0.0725(15) Uani 1 1 d . . . . .
H513 H 0.2874 0.3289 0.9485 0.087 Uiso 1 1 calc R U . . .
C25 C 0.2672(6) 0.4809(6) 0.9208(3) 0.0671(14) Uani 1 1 d . . . . .
C85 C -0.0536(7) 0.4255(8) 0.7990(4) 0.0851(19) Uani 1 1 d . . . . .
H71D H -0.0558 0.5080 0.8287 0.128 Uiso 1 1 calc R U . . .
H71E H -0.1461 0.3453 0.7867 0.128 Uiso 1 1 calc R U . . .
H71F H -0.0224 0.4408 0.7530 0.128 Uiso 1 1 calc R U . . .
C75 C 0.4083(7) 0.5984(7) 0.9602(4) 0.0810(18) Uani 1 1 d . . . . .
H81D H 0.4538 0.5660 0.9909 0.121 Uiso 1 1 calc R U . . .
H81E H 0.3995 0.6753 0.9918 0.121 Uiso 1 1 calc R U . . .
H81F H 0.4633 0.6301 0.9234 0.121 Uiso 1 1 calc R U . . .
N21 N 0.2759(5) 0.3537(5) 0.6178(3) 0.0639(11) Uani 1 1 d . . . . .

loop_
_atom_site_aniso_label
_atom_site_aniso_U_11
_atom_site_aniso_U_22
_atom_site_aniso_U_33
_atom_site_aniso_U_23
_atom_site_aniso_U_13
_atom_site_aniso_U_12
Fe1 0.0650(5) 0.0674(6) 0.0702(6) 0.0162(5) 0.0115(4) 0.0373(4)
Fe2 0.0721(6) 0.0634(5) 0.0717(6) 0.0208(4) 0.0177(4) 0.0383(4)
N11 0.072(3) 0.068(3) 0.066(3) 0.021(2) 0.013(2) 0.040(2)
C11 0.075(4) 0.096(5) 0.085(4) 0.031(4) 0.024(3) 0.050(3)
C21 0.076(3) 0.072(3) 0.071(3) 0.028(3) 0.020(3) 0.045(3)
C31 0.081(4) 0.068(3) 0.066(3) 0.022(3) 0.018(3) 0.043(3)
C41 0.083(4) 0.073(3) 0.064(3) 0.024(3) 0.015(3) 0.045(3)
C51 0.093(5) 0.082(4) 0.082(4) 0.012(4) 0.017(4) 0.047(4)
C61 0.100(5) 0.102(5) 0.075(4) 0.018(4) 0.027(4) 0.062(4)
C12 0.069(3) 0.075(4) 0.075(4) 0.023(3) 0.012(3) 0.044(3)
C22 0.068(3) 0.068(4) 0.112(5) 0.029(4) 0.016(3) 0.031(3)
C32 0.068(4) 0.076(4) 0.154(8) 0.004(5) 0.006(5) 0.028(3)
C42 0.093(5) 0.105(6) 0.112(6) 0.017(5) 0.000(4) 0.058(5)
C52 0.094(5) 0.108(6) 0.080(4) 0.022(4) 0.006(4) 0.063(4)
C62 0.070(3) 0.086(4) 0.081(4) 0.019(3) 0.015(3) 0.045(3)
C72 0.095(5) 0.080(5) 0.154(8) 0.051(5) 0.033(5) 0.037(4)
C82 0.097(5) 0.088(5) 0.096(5) 0.045(4) 0.016(4) 0.046(4)
C13 0.062(3) 0.059(3) 0.071(3) 0.022(3) 0.013(2) 0.031(2)
C63 0.071(3) 0.070(3) 0.076(4) 0.028(3) 0.019(3) 0.038(3)
C53 0.075(4) 0.083(4) 0.077(4) 0.027(3) 0.011(3) 0.044(3)
C43 0.068(3) 0.073(4) 0.078(4) 0.018(3) 0.009(3) 0.036(3)
C33 0.074(3) 0.060(3) 0.081(4) 0.023(3) 0.015(3) 0.029(3)
C23 0.070(3) 0.061(3) 0.068(3) 0.019(3) 0.011(3) 0.033(3)
C83 0.076(4) 0.089(4) 0.093(5) 0.044(4) 0.015(3) 0.044(3)
C73 0.078(4) 0.074(4) 0.097(5) 0.036(4) 0.017(3) 0.038(3)
N24 0.061(2) 0.062(3) 0.070(3) 0.023(2) 0.013(2) 0.031(2)
N14 0.063(2) 0.064(3) 0.069(3) 0.021(2) 0.012(2) 0.035(2)
C54 0.089(4) 0.074(4) 0.086(4) 0.027(3) 0.015(3) 0.045(3)
C44 0.060(3) 0.065(3) 0.070(3) 0.014(3) 0.005(2) 0.032(2)
C34 0.067(3) 0.067(3) 0.071(3) 0.018(3) 0.011(3) 0.036(3)
C24 0.066(3) 0.071(3) 0.063(3) 0.021(3) 0.011(2) 0.038(3)
C14 0.093(4) 0.080(4) 0.072(4) 0.025(3) 0.023(3) 0.049(3)
C64 0.103(5) 0.080(4) 0.071(4) 0.017(3) 0.020(3) 0.050(4)
C16 0.067(3) 0.064(3) 0.074(3) 0.024(3) 0.015(3) 0.034(3)
C26 0.097(4) 0.084(4) 0.074(4) 0.022(3) 0.008(3) 0.058(4)
C36 0.160(8) 0.105(6) 0.074(4) 0.028(4) 0.014(5) 0.090(6)
C46 0.140(8) 0.098(6) 0.104(6) 0.047(5) 0.054(6) 0.067(6)
C56 0.112(6) 0.090(5) 0.108(6) 0.042(5) 0.047(5) 0.047(5)
C66 0.088(4) 0.080(4) 0.087(4) 0.027(4) 0.028(3) 0.043(3)
C76 0.087(5) 0.102(6) 0.107(6) 0.022(5) -0.003(4) 0.049(4)
C86 0.059(3) 0.108(6) 0.120(6) 0.030(5) 0.010(4) 0.029(4)
C15 0.067(3) 0.064(3) 0.071(3) 0.023(3) 0.019(3) 0.036(3)
C65 0.060(3) 0.073(4) 0.074(4) 0.015(3) 0.011(3) 0.036(3)
C55 0.063(3) 0.067(3) 0.085(4) 0.018(3) 0.012(3) 0.029(3)
C45 0.086(4) 0.068(3) 0.085(4) 0.028(3) 0.023(3) 0.043(3)
C35 0.076(3) 0.075(4) 0.078(4) 0.029(3) 0.017(3) 0.043(3)
C25 0.061(3) 0.064(3) 0.078(4) 0.024(3) 0.010(3) 0.031(2)
C85 0.069(3) 0.082(4) 0.100(5) 0.016(4) 0.000(3) 0.040(3)
C75 0.072(4) 0.079(4) 0.093(4) 0.026(3) 0.002(3) 0.038(3)
N21 0.066(3) 0.068(3) 0.065(3) 0.019(2) 0.011(2) 0.038(2)

_geom_special_details            
;
 All esds (except the esd in the dihedral angle between two l.s. planes)
 are estimated using the full covariance matrix.  The cell esds are taken
 into account individually in the estimation of esds in distances, angles
 and torsion angles; correlations between esds in cell parameters are only
 used when they are defined by crystal symmetry.  An approximate (isotropic)
 treatment of cell esds is used for estimating esds involving l.s. planes.
;

loop_
_geom_bond_atom_site_label_1
_geom_bond_atom_site_label_2
_geom_bond_distance
_geom_bond_site_symmetry_2
_geom_bond_publ_flag
Fe1 N21 1.923(5) . ?
Fe1 N11 1.929(5) . ?
Fe1 Fe2 2.4878(13) . ?
Fe1 H2 1.56(8) . ?
Fe1 H1 1.61(7) . ?
Fe2 N14 1.948(5) . ?
Fe2 N24 1.948(5) . ?
Fe2 H2 1.69(8) . ?
Fe2 H1 1.89(7) . ?
N11 C21 1.334(8) . ?
N11 C12 1.445(8) . ?
C11 C21 1.513(8) . ?
C11 H11A 0.9800 . ?
C11 H11B 0.9800 . ?
C11 H11C 0.9800 . ?
C21 C31 1.409(9) . ?
C31 C41 1.394(9) . ?
C31 C61 1.537(9) . ?
C41 N21 1.325(8) . ?
C41 C51 1.514(10) . ?
C51 H51A 0.9800 . ?
C51 H51B 0.9800 . ?
C51 H51C 0.9800 . ?
C61 H61A 0.9800 . ?
C61 H61B 0.9800 . ?
C61 H61C 0.9800 . ?
C12 C22 1.387(9) . ?
C12 C62 1.408(9) . ?
C22 C32 1.421(12) . ?
C22 C72 1.487(11) . ?
C32 C42 1.381(13) . ?
C32 H32 0.9500 . ?
C42 C52 1.339(12) . ?
C42 H42 0.9500 . ?
C52 C62 1.383(10) . ?
C52 H52 0.9500 . ?
C62 C82 1.505(10) . ?
C72 H72A 0.9800 . ?
C72 H72B 0.9800 . ?
C72 H72C 0.9800 . ?
C82 H82A 0.9800 . ?
C82 H82B 0.9800 . ?
C82 H82C 0.9800 . ?
C13 C63 1.396(8) . ?
C13 C23 1.406(8) . ?
C13 N21 1.445(7) . ?
C63 C53 1.379(8) . ?
C63 C83 1.518(9) . ?
C53 C43 1.397(9) . ?
C53 H33 0.9500 . ?
C43 C33 1.375(8) . ?
C43 H43 0.9500 . ?
C33 C23 1.393(8) . ?
C33 H53 0.9500 . ?
C23 C73 1.506(8) . ?
C83 H73A 0.9800 . ?
C83 H73B 0.9800 . ?
C83 H73C 0.9800 . ?
C73 H83A 0.9800 . ?
C73 H83B 0.9800 . ?
C73 H83C 0.9800 . ?
N24 C44 1.335(8) . ?
N24 C16 1.422(7) . ?
N14 C24 1.328(7) . ?
N14 C15 1.442(7) . ?
C54 C44 1.496(8) . ?
C54 H11D 0.9800 . ?
C54 H11E 0.9800 . ?
C54 H11F 0.9800 . ?
C44 C34 1.409(9) . ?
C34 C24 1.417(8) . ?
C34 C64 1.540(9) . ?
C24 C14 1.514(9) . ?
C14 H51D 0.9800 . ?
C14 H51E 0.9800 . ?
C14 H51F 0.9800 . ?
C64 H61D 0.9800 . ?
C64 H61E 0.9800 . ?
C64 H61F 0.9800 . ?
C16 C26 1.406(8) . ?
C16 C66 1.412(9) . ?
C26 C36 1.407(11) . ?
C26 C76 1.512(11) . ?
C36 C46 1.419(13) . ?
C36 H312 0.9500 . ?
C46 C56 1.335(13) . ?
C46 H412 0.9500 . ?
C56 C66 1.368(11) . ?
C56 H512 0.9500 . ?
C66 C86 1.515(11) . ?
C76 H71A 0.9800 . ?
C76 H71B 0.9800 . ?
C76 H71C 0.9800 . ?
C86 H81A 0.9800 . ?
C86 H81B 0.9800 . ?
C86 H81C 0.9800 . ?
C15 C65 1.396(8) . ?
C15 C25 1.408(8) . ?
C65 C55 1.398(9) . ?
C65 C85 1.501(8) . ?
C55 C45 1.389(9) . ?
C55 H313 0.9500 . ?
C45 C35 1.371(9) . ?
C45 H413 0.9500 . ?
C35 C25 1.375(8) . ?
C35 H513 0.9500 . ?
C25 C75 1.508(8) . ?
C85 H71D 0.9800 . ?
C85 H71E 0.9800 . ?
C85 H71F 0.9800 . ?
C75 H81D 0.9800 . ?
C75 H81E 0.9800 . ?
C75 H81F 0.9800 . ?

loop_
_geom_angle_atom_site_label_1
_geom_angle_atom_site_label_2
_geom_angle_atom_site_label_3
_geom_angle
_geom_angle_site_symmetry_1
_geom_angle_site_symmetry_3
_geom_angle_publ_flag
N21 Fe1 N11 91.0(2) . . ?
N21 Fe1 Fe2 133.92(15) . . ?
N11 Fe1 Fe2 135.04(16) . . ?
N21 Fe1 H2 164(3) . . ?
N11 Fe1 H2 95(3) . . ?
Fe2 Fe1 H2 42(3) . . ?
N21 Fe1 H1 87(3) . . ?
N11 Fe1 H1 165(3) . . ?
Fe2 Fe1 H1 50(3) . . ?
H2 Fe1 H1 91(4) . . ?
N14 Fe2 N24 90.5(2) . . ?
N14 Fe2 Fe1 131.24(14) . . ?
N24 Fe2 Fe1 138.23(15) . . ?
N14 Fe2 H2 114(3) . . ?
N24 Fe2 H2 131(3) . . ?
Fe1 Fe2 H2 38(3) . . ?
N14 Fe2 H1 129(2) . . ?
N24 Fe2 H1 120(2) . . ?
Fe1 Fe2 H1 40(2) . . ?
H2 Fe2 H1 78(3) . . ?
C21 N11 C12 118.4(5) . . ?
C21 N11 Fe1 127.6(4) . . ?
C12 N11 Fe1 114.0(4) . . ?
C21 C11 H11A 109.5 . . ?
C21 C11 H11B 109.5 . . ?
H11A C11 H11B 109.5 . . ?
C21 C11 H11C 109.5 . . ?
H11A C11 H11C 109.5 . . ?
H11B C11 H11C 109.5 . . ?
N11 C21 C31 122.9(5) . . ?
N11 C21 C11 118.2(5) . . ?
C31 C21 C11 118.8(6) . . ?
C41 C31 C21 125.1(6) . . ?
C41 C31 C61 118.0(6) . . ?
C21 C31 C61 117.0(6) . . ?
N21 C41 C31 122.8(6) . . ?
N21 C41 C51 118.5(6) . . ?
C31 C41 C51 118.5(6) . . ?
C41 C51 H51A 109.5 . . ?
C41 C51 H51B 109.5 . . ?
H51A C51 H51B 109.5 . . ?
C41 C51 H51C 109.5 . . ?
H51A C51 H51C 109.5 . . ?
H51B C51 H51C 109.5 . . ?
C31 C61 H61A 109.5 . . ?
C31 C61 H61B 109.5 . . ?
H61A C61 H61B 109.5 . . ?
C31 C61 H61C 109.5 . . ?
H61A C61 H61C 109.5 . . ?
H61B C61 H61C 109.5 . . ?
C22 C12 C62 121.6(6) . . ?
C22 C12 N11 120.2(6) . . ?
C62 C12 N11 118.2(6) . . ?
C12 C22 C32 116.7(7) . . ?
C12 C22 C72 120.2(7) . . ?
C32 C22 C72 123.1(7) . . ?
C42 C32 C22 120.9(8) . . ?
C42 C32 H32 119.5 . . ?
C22 C32 H32 119.5 . . ?
C52 C42 C32 121.0(8) . . ?
C52 C42 H42 119.5 . . ?
C32 C42 H42 119.5 . . ?
C42 C52 C62 121.0(8) . . ?
C42 C52 H52 119.5 . . ?
C62 C52 H52 119.5 . . ?
C52 C62 C12 118.8(7) . . ?
C52 C62 C82 119.9(7) . . ?
C12 C62 C82 121.3(6) . . ?
C22 C72 H72A 109.5 . . ?
C22 C72 H72B 109.5 . . ?
H72A C72 H72B 109.5 . . ?
C22 C72 H72C 109.5 . . ?
H72A C72 H72C 109.5 . . ?
H72B C72 H72C 109.5 . . ?
C62 C82 H82A 109.5 . . ?
C62 C82 H82B 109.5 . . ?
H82A C82 H82B 109.5 . . ?
C62 C82 H82C 109.5 . . ?
H82A C82 H82C 109.5 . . ?
H82B C82 H82C 109.5 . . ?
C63 C13 C23 120.9(5) . . ?
C63 C13 N21 119.9(5) . . ?
C23 C13 N21 119.2(5) . . ?
C53 C63 C13 119.5(5) . . ?
C53 C63 C83 121.5(5) . . ?
C13 C63 C83 119.0(5) . . ?
C63 C53 C43 120.4(5) . . ?
C63 C53 H33 119.8 . . ?
C43 C53 H33 119.8 . . ?
C33 C43 C53 119.7(6) . . ?
C33 C43 H43 120.1 . . ?
C53 C43 H43 120.1 . . ?
C43 C33 C23 121.5(6) . . ?
C43 C33 H53 119.3 . . ?
C23 C33 H53 119.3 . . ?
C33 C23 C13 118.0(5) . . ?
C33 C23 C73 121.7(5) . . ?
C13 C23 C73 120.3(5) . . ?
C63 C83 H73A 109.5 . . ?
C63 C83 H73B 109.5 . . ?
H73A C83 H73B 109.5 . . ?
C63 C83 H73C 109.5 . . ?
H73A C83 H73C 109.5 . . ?
H73B C83 H73C 109.5 . . ?
C23 C73 H83A 109.5 . . ?
C23 C73 H83B 109.5 . . ?
H83A C73 H83B 109.5 . . ?
C23 C73 H83C 109.5 . . ?
H83A C73 H83C 109.5 . . ?
H83B C73 H83C 109.5 . . ?
C44 N24 C16 119.4(5) . . ?
C44 N24 Fe2 128.3(4) . . ?
C16 N24 Fe2 112.2(4) . . ?
C24 N14 C15 120.5(5) . . ?
C24 N14 Fe2 129.5(4) . . ?
C15 N14 Fe2 110.0(4) . . ?
C44 C54 H11D 109.5 . . ?
C44 C54 H11E 109.5 . . ?
H11D C54 H11E 109.5 . . ?
C44 C54 H11F 109.5 . . ?
H11D C54 H11F 109.5 . . ?
H11E C54 H11F 109.5 . . ?
N24 C44 C34 123.1(5) . . ?
N24 C44 C54 118.7(6) . . ?
C34 C44 C54 118.1(6) . . ?
C44 C34 C24 125.5(6) . . ?
C44 C34 C64 117.3(5) . . ?
C24 C34 C64 117.1(5) . . ?
N14 C24 C34 122.0(5) . . ?
N14 C24 C14 118.3(5) . . ?
C34 C24 C14 119.7(5) . . ?
C24 C14 H51D 109.5 . . ?
C24 C14 H51E 109.5 . . ?
H51D C14 H51E 109.5 . . ?
C24 C14 H51F 109.5 . . ?
H51D C14 H51F 109.5 . . ?
H51E C14 H51F 109.5 . . ?
C34 C64 H61D 109.5 . . ?
C34 C64 H61E 109.5 . . ?
H61D C64 H61E 109.5 . . ?
C34 C64 H61F 109.5 . . ?
H61D C64 H61F 109.5 . . ?
H61E C64 H61F 109.5 . . ?
C26 C16 C66 120.3(6) . . ?
C26 C16 N24 120.5(6) . . ?
C66 C16 N24 119.2(5) . . ?
C16 C26 C36 118.5(7) . . ?
C16 C26 C76 118.9(6) . . ?
C36 C26 C76 122.6(7) . . ?
C26 C36 C46 118.7(7) . . ?
C26 C36 H312 120.7 . . ?
C46 C36 H312 120.7 . . ?
C56 C46 C36 121.7(8) . . ?
C56 C46 H412 119.1 . . ?
C36 C46 H412 119.1 . . ?
C46 C56 C66 121.2(9) . . ?
C46 C56 H512 119.4 . . ?
C66 C56 H512 119.4 . . ?
C56 C66 C16 119.6(7) . . ?
C56 C66 C86 120.8(7) . . ?
C16 C66 C86 119.5(6) . . ?
C26 C76 H71A 109.5 . . ?
C26 C76 H71B 109.5 . . ?
H71A C76 H71B 109.5 . . ?
C26 C76 H71C 109.5 . . ?
H71A C76 H71C 109.5 . . ?
H71B C76 H71C 109.5 . . ?
C66 C86 H81A 109.5 . . ?
C66 C86 H81B 109.5 . . ?
H81A C86 H81B 109.5 . . ?
C66 C86 H81C 109.5 . . ?
H81A C86 H81C 109.5 . . ?
H81B C86 H81C 109.5 . . ?
C65 C15 C25 121.7(5) . . ?
C65 C15 N14 119.2(5) . . ?
C25 C15 N14 119.0(5) . . ?
C15 C65 C55 117.8(5) . . ?
C15 C65 C85 121.2(6) . . ?
C55 C65 C85 121.1(6) . . ?
C45 C55 C65 120.9(6) . . ?
C45 C55 H313 119.5 . . ?
C65 C55 H313 119.5 . . ?
C35 C45 C55 119.7(6) . . ?
C35 C45 H413 120.2 . . ?
C55 C45 H413 120.2 . . ?
C45 C35 C25 122.0(6) . . ?
C45 C35 H513 119.0 . . ?
C25 C35 H513 119.0 . . ?
C35 C25 C15 117.9(5) . . ?
C35 C25 C75 121.6(5) . . ?
C15 C25 C75 120.4(5) . . ?
C65 C85 H71D 109.5 . . ?
C65 C85 H71E 109.5 . . ?
H71D C85 H71E 109.5 . . ?
C65 C85 H71F 109.5 . . ?
H71D C85 H71F 109.5 . . ?
H71E C85 H71F 109.5 . . ?
C25 C75 H81D 109.5 . . ?
C25 C75 H81E 109.5 . . ?
H81D C75 H81E 109.5 . . ?
C25 C75 H81F 109.5 . . ?
H81D C75 H81F 109.5 . . ?
H81E C75 H81F 109.5 . . ?
C41 N21 C13 118.8(5) . . ?
C41 N21 Fe1 128.4(4) . . ?
C13 N21 Fe1 112.7(4) . . ?

loop_
_geom_torsion_atom_site_label_1
_geom_torsion_atom_site_label_2
_geom_torsion_atom_site_label_3
_geom_torsion_atom_site_label_4
_geom_torsion
_geom_torsion_site_symmetry_1
_geom_torsion_site_symmetry_2
_geom_torsion_site_symmetry_3
_geom_torsion_site_symmetry_4
_geom_torsion_publ_flag
C12 N11 C21 C31 172.8(5) . . . . ?
Fe1 N11 C21 C31 -5.2(8) . . . . ?
C12 N11 C21 C11 -3.1(8) . . . . ?
Fe1 N11 C21 C11 178.9(4) . . . . ?
N11 C21 C31 C41 -8.5(9) . . . . ?
C11 C21 C31 C41 167.4(6) . . . . ?
N11 C21 C31 C61 172.7(6) . . . . ?
C11 C21 C31 C61 -11.5(8) . . . . ?
C21 C31 C41 N21 8.3(9) . . . . ?
C61 C31 C41 N21 -172.8(6) . . . . ?
C21 C31 C41 C51 -168.3(6) . . . . ?
C61 C31 C41 C51 10.5(8) . . . . ?
C21 N11 C12 C22 92.2(7) . . . . ?
Fe1 N11 C12 C22 -89.6(7) . . . . ?
C21 N11 C12 C62 -90.5(7) . . . . ?
Fe1 N11 C12 C62 87.7(6) . . . . ?
C62 C12 C22 C32 0.2(10) . . . . ?
N11 C12 C22 C32 177.4(6) . . . . ?
C62 C12 C22 C72 179.6(7) . . . . ?
N11 C12 C22 C72 -3.2(10) . . . . ?
C12 C22 C32 C42 0.4(12) . . . . ?
C72 C22 C32 C42 -179.0(8) . . . . ?
C22 C32 C42 C52 -0.2(13) . . . . ?
C32 C42 C52 C62 -0.6(13) . . . . ?
C42 C52 C62 C12 1.2(11) . . . . ?
C42 C52 C62 C82 -179.4(8) . . . . ?
C22 C12 C62 C52 -0.9(10) . . . . ?
N11 C12 C62 C52 -178.2(6) . . . . ?
C22 C12 C62 C82 179.6(7) . . . . ?
N11 C12 C62 C82 2.3(9) . . . . ?
C23 C13 C63 C53 0.1(10) . . . . ?
N21 C13 C63 C53 -177.8(6) . . . . ?
C23 C13 C63 C83 179.8(6) . . . . ?
N21 C13 C63 C83 1.9(9) . . . . ?
C13 C63 C53 C43 0.1(10) . . . . ?
C83 C63 C53 C43 -179.6(7) . . . . ?
C63 C53 C43 C33 -0.1(10) . . . . ?
C53 C43 C33 C23 0.0(10) . . . . ?
C43 C33 C23 C13 0.2(10) . . . . ?
C43 C33 C23 C73 179.6(6) . . . . ?
C63 C13 C23 C33 -0.3(9) . . . . ?
N21 C13 C23 C33 177.6(5) . . . . ?
C63 C13 C23 C73 -179.7(6) . . . . ?
N21 C13 C23 C73 -1.8(9) . . . . ?
C16 N24 C44 C34 179.0(5) . . . . ?
Fe2 N24 C44 C34 -3.4(8) . . . . ?
C16 N24 C44 C54 -0.6(8) . . . . ?
Fe2 N24 C44 C54 177.0(4) . . . . ?
N24 C44 C34 C24 -6.7(9) . . . . ?
C54 C44 C34 C24 172.9(6) . . . . ?
N24 C44 C34 C64 175.4(5) . . . . ?
C54 C44 C34 C64 -5.0(8) . . . . ?
C15 N14 C24 C34 -178.6(5) . . . . ?
Fe2 N14 C24 C34 3.3(8) . . . . ?
C15 N14 C24 C14 -0.4(7) . . . . ?
Fe2 N14 C24 C14 -178.5(4) . . . . ?
C44 C34 C24 N14 6.8(9) . . . . ?
C64 C34 C24 N14 -175.3(5) . . . . ?
C44 C34 C24 C14 -171.4(6) . . . . ?
C64 C34 C24 C14 6.5(8) . . . . ?
C44 N24 C16 C26 -94.2(7) . . . . ?
Fe2 N24 C16 C26 87.9(6) . . . . ?
C44 N24 C16 C66 88.0(7) . . . . ?
Fe2 N24 C16 C66 -89.9(6) . . . . ?
C66 C16 C26 C36 -0.8(10) . . . . ?
N24 C16 C26 C36 -178.6(6) . . . . ?
C66 C16 C26 C76 179.9(7) . . . . ?
N24 C16 C26 C76 2.1(10) . . . . ?
C16 C26 C36 C46 0.6(11) . . . . ?
C76 C26 C36 C46 179.8(7) . . . . ?
C26 C36 C46 C56 0.2(13) . . . . ?
C36 C46 C56 C66 -0.7(14) . . . . ?
C46 C56 C66 C16 0.4(13) . . . . ?
C46 C56 C66 C86 -179.0(8) . . . . ?
C26 C16 C66 C56 0.3(11) . . . . ?
N24 C16 C66 C56 178.1(6) . . . . ?
C26 C16 C66 C86 179.8(7) . . . . ?
N24 C16 C66 C86 -2.4(10) . . . . ?
C24 N14 C15 C65 94.7(7) . . . . ?
Fe2 N14 C15 C65 -86.8(6) . . . . ?
C24 N14 C15 C25 -88.8(7) . . . . ?
Fe2 N14 C15 C25 89.6(6) . . . . ?
C25 C15 C65 C55 1.2(10) . . . . ?
N14 C15 C65 C55 177.6(6) . . . . ?
C25 C15 C65 C85 -178.9(6) . . . . ?
N14 C15 C65 C85 -2.5(9) . . . . ?
C15 C65 C55 C45 -0.4(10) . . . . ?
C85 C65 C55 C45 179.7(7) . . . . ?
C65 C55 C45 C35 -0.9(10) . . . . ?
C55 C45 C35 C25 1.3(10) . . . . ?
C45 C35 C25 C15 -0.5(10) . . . . ?
C45 C35 C25 C75 -180.0(7) . . . . ?
C65 C15 C25 C35 -0.9(10) . . . . ?
N14 C15 C25 C35 -177.2(6) . . . . ?
C65 C15 C25 C75 178.7(6) . . . . ?
N14 C15 C25 C75 2.3(9) . . . . ?
C31 C41 N21 C13 -175.0(5) . . . . ?
C51 C41 N21 C13 1.7(8) . . . . ?
C31 C41 N21 Fe1 5.6(8) . . . . ?
C51 C41 N21 Fe1 -177.8(4) . . . . ?
C63 C13 N21 C41 -89.8(7) . . . . ?
C23 C13 N21 C41 92.2(7) . . . . ?
C63 C13 N21 Fe1 89.7(6) . . . . ?
C23 C13 N21 Fe1 -88.2(6) . . . . ?

_refine_diff_density_max         0.967
_refine_diff_density_min         -0.596
_refine_diff_density_rms         0.136

_shelx_res_file                  
;

    007-14051.res created by SHELXL-2014/7

TITL 007-15051
CELL 1.54184 11.1005 11.3249 18.9146 103.931 93.575 116.835
ZERR 2 0.0004 0.0004 0.0004 0.002 0.002 0.004
LATT 1
SFAC C H Fe N
UNIT 88 112 4 8

L.S. 10
PLAN  11
SIZE 0.2 0.04 0.04
TEMP -180
CONF
BOND $H
MORE -1
fmap 2 53
acta
MERG 0

WGHT    0.149800
BASF   0.46492
FVAR       8.21922
FE1   3    0.372126    0.515205    0.703267    11.00000    0.06503    0.06740 =
         0.07018    0.01622    0.01153    0.03730
FE2   3    0.301110    0.665417    0.789049    11.00000    0.07211    0.06338 =
         0.07170    0.02076    0.01769    0.03834
H2    2    0.425127    0.618312    0.783611    11.00000    0.10302
H1    2    0.240966    0.539268    0.691844    11.00000    0.09276
N11   4    0.542263    0.509668    0.696543    11.00000    0.07250    0.06763 =
         0.06618    0.02105    0.01281    0.03993
C11   1    0.712253    0.449728    0.646796    11.00000    0.07482    0.09557 =
         0.08542    0.03061    0.02402    0.04990
AFIX 137
H11A  2    0.754588    0.480421    0.699432    11.00000   -1.50000
H11B  2    0.768691    0.518246    0.623047    11.00000   -1.50000
H11C  2    0.706032    0.359876    0.622304    11.00000   -1.50000
AFIX   0
C21   1    0.569341    0.435277    0.640009    11.00000    0.07617    0.07179 =
         0.07053    0.02844    0.01974    0.04507
C31   1    0.468700    0.337950    0.576661    11.00000    0.08083    0.06785 =
         0.06641    0.02197    0.01842    0.04284
C41   1    0.328086    0.294619    0.568947    11.00000    0.08324    0.07302 =
         0.06364    0.02423    0.01521    0.04499
C51   1    0.230201    0.169970    0.504156    11.00000    0.09296    0.08241 =
         0.08222    0.01234    0.01706    0.04682
AFIX 137
H51A  2    0.135468    0.138688    0.511879    11.00000   -1.50000
H51B  2    0.252933    0.094834    0.500547    11.00000   -1.50000
H51C  2    0.238829    0.195686    0.458096    11.00000   -1.50000
AFIX   0
C61   1    0.518647    0.273286    0.511935    11.00000    0.09985    0.10209 =
         0.07464    0.01751    0.02699    0.06192
AFIX 137
H61A  2    0.498645    0.179956    0.512497    11.00000   -1.50000
H61B  2    0.618135    0.331194    0.517236    11.00000   -1.50000
H61C  2    0.471010    0.267477    0.464798    11.00000   -1.50000
AFIX   0
C12   1    0.648479    0.594398    0.762547    11.00000    0.06925    0.07548 =
         0.07496    0.02297    0.01171    0.04375
C22   1    0.739512    0.732060    0.770110    11.00000    0.06767    0.06837 =
         0.11154    0.02877    0.01581    0.03091
C32   1    0.837084    0.809813    0.837987    11.00000    0.06759    0.07596 =
         0.15389    0.00419    0.00576    0.02820
AFIX  43
H32   2    0.901034    0.904683    0.845709    11.00000   -1.20000
AFIX   0
C42   1    0.840293    0.749457    0.892901    11.00000    0.09316    0.10504 =
         0.11224    0.01659    0.00044    0.05830
AFIX  43
H42   2    0.906639    0.803355    0.937790    11.00000   -1.20000
AFIX   0
C52   1    0.751289    0.616074    0.883845    11.00000    0.09430    0.10796 =
         0.08026    0.02194    0.00551    0.06292
AFIX  43
H52   2    0.756041    0.576547    0.922204    11.00000   -1.20000
AFIX   0
C62   1    0.652569    0.535033    0.819478    11.00000    0.07026    0.08636 =
         0.08100    0.01928    0.01469    0.04533
C72   1    0.733010    0.791261    0.708742    11.00000    0.09503    0.07985 =
         0.15405    0.05141    0.03272    0.03714
AFIX 137
H72A  2    0.746938    0.738396    0.663780    11.00000   -1.50000
H72B  2    0.805154    0.888480    0.722941    11.00000   -1.50000
H72C  2    0.642652    0.785934    0.699051    11.00000   -1.50000
AFIX   0
C82   1    0.552963    0.385875    0.811097    11.00000    0.09731    0.08832 =
         0.09639    0.04536    0.01588    0.04622
AFIX 137
H82A  2    0.459551    0.373822    0.809221    11.00000   -1.50000
H82B  2    0.578183    0.360561    0.853544    11.00000   -1.50000
H82C  2    0.556281    0.326092    0.765068    11.00000   -1.50000
AFIX   0
C13   1    0.127992    0.294440    0.608335    11.00000    0.06212    0.05884 =
         0.07059    0.02159    0.01299    0.03086
C63   1    0.059065    0.339298    0.566181    11.00000    0.07132    0.07010 =
         0.07641    0.02760    0.01934    0.03839
C53   1   -0.081462    0.285676    0.559590    11.00000    0.07516    0.08275 =
         0.07711    0.02659    0.01091    0.04436
AFIX  43
H33   2   -0.128855    0.315794    0.530928    11.00000   -1.20000
AFIX   0
C43   1   -0.154536    0.187318    0.594818    11.00000    0.06794    0.07299 =
         0.07815    0.01788    0.00915    0.03554
AFIX  43
H43   2   -0.251312    0.150764    0.590227    11.00000   -1.20000
AFIX   0
C33   1   -0.085813    0.143621    0.636170    11.00000    0.07392    0.06020 =
         0.08070    0.02338    0.01501    0.02903
AFIX  43
H53   2   -0.136200    0.076728    0.659972    11.00000   -1.20000
AFIX   0
C23   1    0.055989    0.195217    0.643944    11.00000    0.06999    0.06120 =
         0.06793    0.01907    0.01105    0.03266
C83   1    0.141128    0.446966    0.528937    11.00000    0.07648    0.08896 =
         0.09309    0.04376    0.01506    0.04357
AFIX 137
H73A  2    0.077831    0.454545    0.494049    11.00000   -1.50000
H73B  2    0.201077    0.418820    0.501956    11.00000   -1.50000
H73C  2    0.197463    0.537050    0.566756    11.00000   -1.50000
AFIX   0
C73   1    0.131805    0.148346    0.689563    11.00000    0.07788    0.07407 =
         0.09680    0.03574    0.01686    0.03806
AFIX 137
H83A  2    0.191114    0.225242    0.734055    11.00000   -1.50000
H83B  2    0.188383    0.119016    0.659988    11.00000   -1.50000
H83C  2    0.065255    0.070281    0.704334    11.00000   -1.50000
AFIX   0
N24   4    0.309960    0.845833    0.804671    11.00000    0.06062    0.06199 =
         0.06965    0.02255    0.01264    0.03086
N14   4    0.217327    0.643328    0.875743    11.00000    0.06267    0.06377 =
         0.06865    0.02143    0.01214    0.03455
C54   1    0.305244    1.059675    0.864127    11.00000    0.08933    0.07427 =
         0.08558    0.02667    0.01456    0.04508
AFIX 137
H11D  2    0.376458    1.129993    0.907138    11.00000   -1.50000
H11E  2    0.218623    1.062032    0.867731    11.00000   -1.50000
H11F  2    0.334022    1.079044    0.818411    11.00000   -1.50000
AFIX   0
C44   1    0.284828    0.919120    0.862756    11.00000    0.05983    0.06481 =
         0.06996    0.01391    0.00452    0.03191
C34   1    0.239034    0.870184    0.922981    11.00000    0.06745    0.06664 =
         0.07138    0.01755    0.01089    0.03569
C24   1    0.200537    0.734828    0.927057    11.00000    0.06576    0.07095 =
         0.06332    0.02055    0.01068    0.03786
C14   1    0.134271    0.690171    0.990271    11.00000    0.09329    0.07966 =
         0.07194    0.02495    0.02338    0.04878
AFIX 137
H51D  2    0.100164    0.590352    0.980672    11.00000   -1.50000
H51E  2    0.057281    0.710069    0.994197    11.00000   -1.50000
H51F  2    0.202465    0.741182    1.036869    11.00000   -1.50000
AFIX   0
C64   1    0.225074    0.970560    0.988922    11.00000    0.10290    0.07951 =
         0.07120    0.01682    0.02037    0.05030
AFIX 137
H61D  2    0.162520    1.001247    0.971189    11.00000   -1.50000
H61E  2    0.315744    1.051286    1.011786    11.00000   -1.50000
H61F  2    0.188078    0.923014    1.025749    11.00000   -1.50000
AFIX   0
C16   1    0.353901    0.902243    0.745674    11.00000    0.06679    0.06358 =
         0.07372    0.02426    0.01520    0.03369
C26   1    0.257783    0.870442    0.682618    11.00000    0.09713    0.08438 =
         0.07361    0.02171    0.00770    0.05810
C36   1    0.306456    0.926174    0.624893    11.00000    0.16030    0.10503 =
         0.07380    0.02835    0.01412    0.09043
AFIX  43
H312  2    0.244240    0.907432    0.581729    11.00000   -1.20000
AFIX   0
C46   1    0.450285    1.010910    0.632431    11.00000    0.13964    0.09842 =
         0.10422    0.04714    0.05423    0.06711
AFIX  43
H412  2    0.483849    1.049093    0.593734    11.00000   -1.20000
AFIX   0
C56   1    0.539728    1.038404    0.692499    11.00000    0.11177    0.09015 =
         0.10850    0.04192    0.04657    0.04682
AFIX  43
H512  2    0.635425    1.094749    0.695402    11.00000   -1.20000
AFIX   0
C66   1    0.495974    0.986857    0.749933    11.00000    0.08760    0.08014 =
         0.08746    0.02727    0.02800    0.04291
C76   1    0.106493    0.779341    0.679858    11.00000    0.08742    0.10190 =
         0.10707    0.02189   -0.00331    0.04862
AFIX 137
H71A  2    0.089013    0.685025    0.676392    11.00000   -1.50000
H71B  2    0.051795    0.777051    0.636328    11.00000   -1.50000
H71C  2    0.080616    0.816902    0.725064    11.00000   -1.50000
AFIX   0
C86   1    0.597933    1.020404    0.818391    11.00000    0.05910    0.10824 =
         0.12022    0.03000    0.01029    0.02918
AFIX 137
H81A  2    0.578352    1.070450    0.862116    11.00000   -1.50000
H81B  2    0.691634    1.078416    0.812362    11.00000   -1.50000
H81C  2    0.589783    0.934052    0.824989    11.00000   -1.50000
AFIX   0
C15   1    0.174015    0.505445    0.880792    11.00000    0.06729    0.06374 =
         0.07064    0.02347    0.01852    0.03620
C65   1    0.043835    0.398333    0.842539    11.00000    0.05997    0.07349 =
         0.07423    0.01498    0.01078    0.03581
C55   1    0.006962    0.264847    0.846246    11.00000    0.06260    0.06739 =
         0.08540    0.01798    0.01193    0.02917
AFIX  43
H313  2   -0.081259    0.190094    0.820971    11.00000   -1.20000
AFIX   0
C45   1    0.097497    0.239991    0.886359    11.00000    0.08644    0.06846 =
         0.08544    0.02757    0.02294    0.04288
AFIX  43
H413  2    0.070822    0.149060    0.889047    11.00000   -1.20000
AFIX   0
C35   1    0.225580    0.347326    0.922068    11.00000    0.07576    0.07518 =
         0.07838    0.02911    0.01734    0.04281
AFIX  43
H513  2    0.287449    0.328860    0.948497    11.00000   -1.20000
AFIX   0
C25   1    0.267169    0.480897    0.920775    11.00000    0.06140    0.06416 =
         0.07805    0.02420    0.00976    0.03127
C85   1   -0.053550    0.425472    0.798965    11.00000    0.06890    0.08197 =
         0.09997    0.01641   -0.00036    0.04005
AFIX 137
H71D  2   -0.055756    0.508030    0.828710    11.00000   -1.50000
H71E  2   -0.146087    0.345272    0.786697    11.00000   -1.50000
H71F  2   -0.022387    0.440831    0.753040    11.00000   -1.50000
AFIX   0
C75   1    0.408296    0.598358    0.960179    11.00000    0.07154    0.07872 =
         0.09297    0.02605    0.00212    0.03815
AFIX 137
H81D  2    0.453848    0.566012    0.990892    11.00000   -1.50000
H81E  2    0.399488    0.675297    0.991843    11.00000   -1.50000
H81F  2    0.463251    0.630086    0.923406    11.00000   -1.50000
AFIX   0
N21   4    0.275872    0.353652    0.617804    11.00000    0.06601    0.06761 =
         0.06469    0.01935    0.01110    0.03819
HKLF 5

REM  007-15051
REM R1 =  0.0708 for    9224 Fo > 4sig(Fo)  and  0.0909 for all   15047 data
REM    474 parameters refined using      0 restraints

END

WGHT      0.1498      0.0000

REM Highest difference peak  0.967,  deepest hole -0.596,  1-sigma level  0.136
Q1    1   0.3987  0.4536  0.6560  11.00000  0.05    0.97
Q2    1   0.3448  0.5926  0.7478  11.00000  0.05    0.86
Q3    1   0.2967  0.7368  0.8405  11.00000  0.05    0.82
Q4    1   0.4273  0.3803  0.6195  11.00000  0.05    0.67
Q5    1   0.2285  0.6109  1.0235  11.00000  0.05    0.50
Q6    1   0.3073  0.4123  0.5619  11.00000  0.05    0.48
Q7    1   0.2803  0.8132  0.8824  11.00000  0.05    0.48
Q8    1   0.2469  0.5412  0.9852  11.00000  0.05    0.47
Q9    1   0.3833  0.7274  0.7369  11.00000  0.05    0.45
Q10   1  -0.3844  0.0921  0.5017  11.00000  0.05    0.44
Q11   1   0.0985 -0.0393  0.4984  11.00000  0.05    0.42
;
_shelx_res_checksum              79922

_shelx_hkl_file                  
;
   0   0   1 56.2748 96.7754   1
   0   0  -1 37.1677 13.8769  -2
   0   0  -1 37.1677 13.8769   1
   0   0   2-34.5584 36.8187   1
   0   0   3 6281.49 2043.95   1
   0   0  -3 8578.56 312.029  -2
   0   0  -3 8578.56 312.029   1
   0   0  -4 51004.5 4147.36   1
   0   0  -4 102438. 13414.3  -2
   0   0  -4 102438. 13414.3   1
   0   0   5 2399.35 1003.71   1
   0   0  -6 46517.4 2330.04   1
   0   0   7 716.149 394.153   1
   0   0   8 13123.5 873.665   1
   0   0  -9 4059.14 1227.87   1
   0   0 -10 96115.3 11771.8   1
   0   0  11 1789.01 646.343   1
   0   0 -12 31009.2 2303.42   1
   0   0 -13 3800.91 1816.96   1
   0   0 -14 23446.0 1640.05   1
   0   0 -15 5567.81 1782.47   1
   0   0 -16 6359.14 1642.61   1
   0   0  17 261.077 205.886   1
   0   0  18 2205.42 425.535   1
   0   0  19 13.2180 124.929   1
   0   0 -20 217.698 161.375   1
   0   0 -21 1413.60 587.287   1
   0   1 -22 811.691 385.900   1
   0   1 -21-7.58908 81.9454   1
   0   1 -20 291.224 114.631   1
   0   1 -19 331.282 190.443   1
   0   1 -18 6.68723 149.217   1
   0   1 -17 5917.28 1955.72   1
   0   1 -16 11596.8 2518.01   1
   0  -1  15 7503.06 2419.88   1
   0   1 -14 10125.1 1267.90   1
   0   1 -13 7377.35 1991.11   1
   0   1 -12 14729.8 3246.05   1
   0   1 -11 24719.0 4816.71   1
   0   1 -10 2986.31 1002.56   1
   0  -1   9 21942.8 1095.41   1
   0  -1   8 5144.91 690.468   1
   0  -1   7 1223.89 493.249   1
   0   1  -6 45268.0 1653.12   1
   0  -1   5 76351.7 666.099   1
   0  -1   4 39691.6 2159.55   1
  -1   0  -3 59127.6 633.503  -2
   0   1  -4 59127.6 633.503   1
   0  -1   3 999999. 2021.98   1
   0   1   1 70099.2 10189.3   1
   1   0  -2 218531. 847.453  -2
   0  -1  -1 218531. 847.453   1
   0   1   2 253846. 22315.1   1
   1   0  -3 496446. 1342.46  -2
   0  -1  -2 496446. 1342.46   1
   0  -1  -3 530529. 1450.69   1
   0  -1  -4 137222. 11777.2   1
   0  -1  -5 3303.61 861.018   1
   0   1   6 1514.09 449.364   1
   0  -1  -7 2809.19 2009.20   1
   0   1   8 145396. 11057.7   1
   0  -1  -9 1708.45 876.107   1
   0  -1 -10 81199.9 6366.30   1
   0  -1 -11 11989.5 2274.70   1
   0  -1 -12 40120.5 6094.07   1
   0  -1 -13 337.906 222.874   1
   0   1  14 2893.46 642.153   1
   0  -1 -15 2526.48 230.071   1
   0  -1 -16 501.197 287.908   1
   0  -1 -17 997.816 242.287   1
   0  -1 -18 184.704 221.894   1
   0  -1 -19 83.5657 117.994   1
   0   1  20 1895.11 1152.34   1
   0   2 -22 470.873 92.5017   1
   0   2 -21 181.416 90.1858   1
   0   2 -20 355.205 138.725   1
   0  -2  19 1047.66 565.076   1
   0   2 -18 11613.8 2747.91   1
   2   0  16 2499.05 322.974  -2
   0  -2  18 2499.05 322.974   1
   0   2 -17 21850.7 7284.85   1
   0   2 -16 5716.35 2507.99   1
   0   2 -15 12693.5 3064.22   1
   0  -2  14 86.1871 220.775   1
   2   0  12 5028.01 380.506  -2
   0  -2  14 5028.01 380.506   1
   0  -2  13 22333.5 5060.14   1
   0  -2  12 3277.58 889.962   1
   0  -2  11 15601.1 3317.91   1
   0   2 -10 40004.3 4404.97   1
   0  -2   9 32501.8 6753.05   1
   0   2  -8 9096.50 403.466   1
   0  -2   7 71004.1 4018.98   1
   0  -2   6 34911.5 2268.97   1
   2   0   3 130841. 14968.2  -2
   0  -2   5 130841. 14968.2   1
  -2   0  -2 19600.3 6664.29  -2
   0   2  -4 19600.3 6664.29   1
  -2   0   0 636765. 8793.08  -2
   0   2  -2 636765. 8793.08   1
   0   2  -1 16149.1 106.805   1
  -2   0   1 51041.2 8239.96  -2
   0   2  -1 51041.2 8239.96   1
   0  -2   0 3815.91 631.074   1
   2   0  -2 5933.33 365.369  -2
   0  -2   0 5933.33 365.369   1
   0  -2  -1 6981.16 564.571   1
   2   0  -3 10184.3 459.543  -2
   0  -2  -1 10184.3 459.543   1
   0  -2  -2 30429.4 1987.37   1
   0   2   3 4900.14 1924.14   1
   0  -2  -4 37878.2 6420.36   1
   0  -2  -5 57589.2 4620.38   1
   0   2   6 44445.6 3884.96   1
   0  -2  -7 22963.5 5091.81   1
   0   2   8 16049.2 2983.09   1
   0   2   9 13352.4 2919.50   1
   0  -2 -10 37716.2 7168.41   1
   0   2  11 44986.2 3392.86   1
   0   2  12 11572.5 3023.38   1
   0  -2 -13 125.168 234.968   1
   0   2  14 1637.25 464.493   1
   0  -2 -15 690.180 178.161   1
   0   2  16 120.271 167.715   1
   0   2  17 1511.62 641.554   1
   0  -2 -18 1839.16 1229.10   1
   0  -2 -19 1162.49 549.569   1
   0  -2 -20 2248.81 976.815   1
   0   3 -22 275.958 81.4189   1
   0   3 -21 1002.67 129.463   1
   0  -3  20 4650.26 947.626   1
   0  -3  19 3943.91 1041.31   1
   0  -3  18 5889.68 3044.02   1
   3   0  15 1941.34 365.334  -2
   0  -3  18 1941.34 365.334   1
   0   3 -17 10496.6 3725.05   1
   0  -3  16 1169.83 596.852   1
   0  -3  15 1808.37 712.233   1
   0  -3  14 2395.65 475.212   1
   3   0  11 1935.02 417.235  -2
   0  -3  14 1935.02 417.235   1
   0  -3  13 1270.97 268.329   1
   3   0  10 4427.92 418.543  -2
   0  -3  13 4427.92 418.543   1
   0  -3  12 130.174 209.502   1
   0  -3  11 158.632 187.188   1
   3   0   8 963.346 369.964  -2
   0  -3  11 963.346 369.964   1
   0  -3  10 267.354 181.776   1
   3   0   7 2848.56 328.517  -2
   0  -3  10 2848.56 328.517   1
   0  -3   9 118690. 11244.9   1
   0   3  -8 118251. 3453.20   1
   3   0   5 113094. 698.788  -2
   0  -3   8 113094. 698.788   1
   0  -3   7 69059.4 3669.78   1
   3   0   4 167341. 845.320  -2
   0  -3   7 167341. 845.320   1
  -3   0  -3 158376. 14928.9  -2
   0   3  -6 158376. 14928.9   1
   3   0   1 9812.33 552.419  -2
   0  -3   4 9812.33 552.419   1
  -3   0   0 108888. 5191.88  -2
   0   3  -3 108888. 5191.88   1
   0  -3   2 69636.9 605.754   1
   3   0  -1 122011. 3993.81  -2
   0  -3   2 122011. 3993.81   1
   0  -3   1 33937.6 6504.76   1
   0  -3   0 2050.91 291.973   1
   0  -3  -1 46078.0 2042.90   1
   0   3   2 34265.8 5367.01   1
   0  -3  -3 119300. 2930.02   1
   0  -3  -4 6038.35 778.044   1
   0  -3  -5 175502. 8836.74   1
   0  -3  -6 7740.55 722.990   1
   0  -3  -7 3261.56 682.327   1
   0   3   8 697.126 262.553   1
   0  -3  -9 18885.0 3834.48   1
   0   3  10 12512.4 2914.65   1
   0  -3 -11 2965.11 652.009   1
   0  -3 -12 88.2828 237.507   1
   0  -3 -13 316.546 259.822   1
   0  -3 -14 577.103 244.394   1
   0  -3 -15 7269.16 2557.81   1
   0   3  16 61.3912 150.996   1
   0   3  17 6153.01 2041.80   1
   0  -3 -18 1848.26 1038.17   1
   0  -3 -19 987.895 87.8509   1
   0   4 -22 704.974 142.497   1
   0  -4  21 39.2869 117.575   1
   0   4 -20 11946.2 2824.63   1
   0   4 -19 3798.74 829.879   1
   0  -4  18 1208.01 373.245   1
   0  -4  17 5593.47 2522.80   1
   0  -4  16 3457.91 1334.64   1
   4   0  12 3396.75 453.869  -2
   0  -4  16 3396.75 453.869   1
   0   4 -15 74.6190 212.572   1
   4   0  11 963.854 442.499  -2
   0  -4  15 963.854 442.499   1
   0  -4  14 3951.32 1126.22   1
   4   0  10 4522.63 468.457  -2
   0  -4  14 4522.63 468.457   1
   0  -4  13 1883.78 470.545   1
   4   0   9 3354.64 439.506  -2
   0  -4  13 3354.64 439.506   1
   0  -4  12 129.762 183.259   1
   0   4 -11 14326.8 1894.60   1
   0  -4  10 10181.2 2540.99   1
  -4   0  -6 3211.52 737.240  -2
   0   4 -10 3211.52 737.240   1
   0  -4   9 10568.5 760.346   1
   4   0   5 19933.3 311.105  -2
   0  -4   9 19933.3 311.105   1
   4   0   4 204783. 42463.1  -2
   0  -4   8 204783. 42463.1   1
   4   0   3 111147. 29371.6  -2
   0  -4   7 111147. 29371.6   1
  -4   0  -2 153604. 15035.9  -2
   0   4  -6 153604. 15035.9   1
   4   0   1 397703. 24983.6  -2
   0  -4   5 397703. 24983.6   1
  -4   0   0 2615.48 391.994  -2
   0   4  -4 2615.48 391.994   1
   0  -4   3 25370.7 495.906   1
   4   0  -1 78371.1 804.060  -2
   0  -4   3 78371.1 804.060   1
   0  -4   2 1364.30 945.590   1
   0  -4   1 3163.13 704.728   1
   0  -4   0 5120.13 194.621   1
   0  -4  -1 7996.04 2284.25   1
   0  -4  -2 12719.6 933.181   1
   0  -4  -3 77359.0 4365.03   1
   0  -4  -4 14654.2 1595.74   1
   0  -4  -5 41357.4 3712.87   1
   0  -4  -6 30343.4 3435.81   1
   0  -4  -7 51817.7 6721.11   1
   0  -4  -8 14555.1 1786.40   1
   0  -4  -9 17895.2 3945.06   1
   0   4  10 893.869 273.607   1
   0  -4 -11 102.059 229.997   1
   0  -4 -12 406.321 226.195   1
   0  -4 -13 4584.49 1012.38   1
   0  -4 -14 1066.00 310.874   1
   0   4  15 11177.4 4095.61   1
   0  -4 -16 902.465 312.153   1
   0  -4 -17 3225.57 1049.08   1
   0  -4 -18 73.5247 79.8624   1
   0  -5  22 1474.71 1406.02   1
   0  -5  21 45.2942 125.914   1
   0   5 -20 1939.63 721.779   1
   0  -5  19 260.331 170.733   1
   0   5 -18 2085.52 454.529   1
   0   5 -17 2969.56 846.969   1
   0   5 -16 4895.48 3387.00   1
   0  -5  15 831.614 617.902   1
   5   0  10 894.604 470.273  -2
   0  -5  15 894.604 470.273   1
   0  -5  14 114.559 298.310   1
   5   0   9 3425.19 493.215  -2
   0  -5  14 3425.19 493.215   1
   0   5 -13 861.114 483.910   1
   5   0   8 812.894 449.674  -2
   0  -5  13 812.894 449.674   1
   0  -5  12 4637.34 1882.37   1
  -5   0  -7 3806.90 820.213  -2
   0   5 -12 3806.90 820.213   1
   0  -5  11 1117.63 373.748   1
   5   0   6 13134.4 461.394  -2
   0  -5  11 13134.4 461.394   1
   0  -5  10 54726.5 329.570   1
   5   0   5 121044. 13729.9  -2
   0  -5  10 121044. 13729.9   1
   5   0   4 15957.0 4614.54  -2
   0  -5   9 15957.0 4614.54   1
   5   0   3 214126. 11621.5  -2
   0  -5   8 214126. 11621.5   1
   5   0   2 115552. 3086.26  -2
   0  -5   7 115552. 3086.26   1
   5   0   1 4318.27 387.271  -2
   0  -5   6 4318.27 387.271   1
   5   0   0 96865.0 845.323  -2
   0  -5   5 96865.0 845.323   1
   0  -5   3 240.084 327.553   1
   0  -5   2 36790.4 1903.22   1
   0  -5   1 270.875 265.215   1
   0  -5   0 40404.0 2150.24   1
   0  -5  -1 10135.5 2622.84   1
   0  -5  -2 68964.9 5466.77   1
   0  -5  -3 11139.7 2628.36   1
   0  -5  -4 39599.7 3244.40   1
   0  -5  -5 3207.31 1043.52   1
   0  -5  -6 16550.3 3163.81   1
   0  -5  -7 1573.51 355.561   1
   0  -5  -8 618.130 234.915   1
   0  -5  -9-17.8957 203.482   1
   0  -5 -10 1551.06 347.452   1
   0  -5 -11 2537.96 587.023   1
   0  -5 -12 3281.15 700.671   1
   0  -5 -13 6090.25 1821.10   1
   0  -5 -14 9330.94 2177.19   1
   0  -5 -15 744.497 301.089   1
   0   5  16 262.704 111.599   1
   0   6 -22 621.427 76.9640   1
   0  -6  21 563.521 297.851   1
   0  -6  20 214.627 141.424   1
   0   6 -19 794.041 369.764   1
   0  -6  18 1738.11 738.191   1
   0   6 -17 798.727 459.019   1
   6   0  11 1707.36 457.702  -2
   0  -6  17 1707.36 457.702   1
   0  -6  16 342.524 192.507   1
   6   0  10 398.228 437.765  -2
   0  -6  16 398.228 437.765   1
   0  -6  15 370.202 267.770   1
   6   0   9 294.530 457.833  -2
   0  -6  15 294.530 457.833   1
   0   6 -14 5283.57 2973.52   1
   6   0   8 14980.6 527.365  -2
   0  -6  14 14980.6 527.365   1
   0  -6  13 1145.78 517.463   1
   6   0   7 3259.15 1558.80  -2
   0  -6  13 3259.15 1558.80   1
   0   6 -12 5906.90 3204.91   1
   6   0   6 47424.3 3992.17  -2
   0  -6  12 47424.3 3992.17   1
   6   0   5 4707.53 952.316  -2
   0  -6  11 4707.53 952.316   1
   6   0   4 184089. 19582.4  -2
   0  -6  10 184089. 19582.4   1
   6   0   3 43779.9 2208.15  -2
   0  -6   9 43779.9 2208.15   1
   6   0   2 92936.8 6433.90  -2
   0  -6   8 92936.8 6433.90   1
   0  -6   7 2322.28 355.705   1
  -6   0  -1 3455.44 615.315  -2
   0   6  -7 3455.44 615.315   1
   0   6  -6 299.894 270.426   1
   6   0   0 1709.27 498.626  -2
   0  -6   6 1709.27 498.626   1
   0  -6   5 4573.80 857.665   1
   6   0  -1 7325.22 1981.93  -2
   0  -6   5 7325.22 1981.93   1
   0   6  -4 738.624 257.733   1
   6   0  -2 873.038 296.450  -2
   0  -6   4 873.038 296.450   1
   0  -6   3 25603.8 5862.44   1
   6   0  -3 52204.7 474.709  -2
   0  -6   3 52204.7 474.709   1
   0  -6   2 30117.6 4117.04   1
   0  -6   1 23398.9 2265.73   1
   0  -6   0 58553.7 10232.7   1
   0  -6  -1 84.6816 238.289   1
   0  -6  -2 10830.5 2614.87   1
   0  -6  -3 228.857 260.133   1
   0  -6  -4 13497.5 766.805   1
   0  -6  -5 324.158 273.472   1
   0  -6  -6 102.775 285.275   1
   0  -6  -7 258.520 260.311   1
   0  -6  -8 3040.11 713.646   1
   0  -6  -9 2315.22 826.602   1
   0  -6 -10 8322.66 3193.72   1
   0  -6 -11 131.385 201.655   1
   0  -6 -12 4893.42 1155.90   1
   0  -6 -13-57.4779 150.481   1
   0  -6 -14 2795.00 1511.18   1
   0  -6 -15 34.3872 90.1280   1
   0   7 -21 1365.28 498.046   1
   0  -7  20 338.879 314.456   1
   0  -7  19 97.3917 166.228   1
   7   0  12 397.368 306.599  -2
   0  -7  19 397.368 306.599   1
   0  -7  18 64.5067 210.107   1
   7   0  11 2653.86 337.573  -2
   0  -7  18 2653.86 337.573   1
   0  -7  17 1553.89 1063.80   1
   7   0  10 2645.21 404.737  -2
   0  -7  17 2645.21 404.737   1
   0  -7  16 454.333 234.366   1
   7   0   9 3673.69 416.351  -2
   0  -7  16 3673.69 416.351   1
   0  -7  15 939.819 673.926   1
   7   0   8 843.107 429.963  -2
   0  -7  15 843.107 429.963   1
   0  -7  14 811.457 545.720   1
  -7   0  -7 10920.4 2970.61  -2
   0   7 -14 10920.4 2970.61   1
   7   0   6 12857.3 3932.56  -2
   0  -7  13 12857.3 3932.56   1
   7   0   5 37501.5 3189.32  -2
   0  -7  12 37501.5 3189.32   1
   7   0   4 96300.9 12762.8  -2
   0  -7  11 96300.9 12762.8   1
   7   0   3 10847.0 1634.01  -2
   0  -7  10 10847.0 1634.01   1
   7   0   2 11632.5 515.201  -2
   0  -7   9 11632.5 515.201   1
   0  -7   8 2567.10 656.135   1
   7   0   1 4516.35 1092.09  -2
   0  -7   8 4516.35 1092.09   1
   0  -7   7 238.313 247.484   1
   7   0   0 485.748 393.806  -2
   0  -7   7 485.748 393.806   1
   0  -7   6 1082.07 322.485   1
   7   0  -1 2393.60 336.332  -2
   0  -7   6 2393.60 336.332   1
   0  -7   5 4964.95 916.619   1
   0  -7   4 830.691 254.355   1
   0  -7   3 30399.6 7785.05   1
   0  -7   2 38810.4 7333.29   1
   0  -7   1 1353.72 439.156   1
   0  -7   0 6590.10 1897.08   1
   0  -7  -1 8507.81 1742.80   1
   0  -7  -2 789.807 324.048   1
   0  -7  -3 13427.6 3286.11   1
   0  -7  -4 5400.86 1991.78   1
   0  -7  -5 6954.89 2339.82   1
   0  -7  -6 144.046 283.333   1
   0   7   7 13565.2 4542.24   1
   0  -7  -8 208.770 220.505   1
   0   7   9 938.657 263.410   1
   0  -7 -10 2987.37 910.150   1
   0   7  11 1258.25 385.735   1
   0  -7 -12 2411.82 750.548   1
   0  -7 -13 248.882 117.419   1
   0  -8  20 528.169 314.157   1
   8   0  12 158.685 201.643  -2
   0  -8  20 158.685 201.643   1
   0  -8  19 61.6269 134.085   1
   8   0  11 104.727 248.508  -2
   0  -8  19 104.727 248.508   1
   0  -8  18 158.339 155.913   1
   8   0  10 971.463 300.551  -2
   0  -8  18 971.463 300.551   1
   0   8 -17 894.790 731.406   1
   8   0   9 1452.96 330.943  -2
   0  -8  17 1452.96 330.943   1
   0  -8  16 2128.44 1438.34   1
   8   0   8 2243.67 351.380  -2
   0  -8  16 2243.67 351.380   1
   0  -8  15 1837.81 2079.73   1
  -8   0  -7 7703.84 1503.39  -2
   0   8 -15 7703.84 1503.39   1
   8   0   6 3834.39 1809.78  -2
   0  -8  14 3834.39 1809.78   1
   8   0   5 29055.7 387.428  -2
   0  -8  13 29055.7 387.428   1
   8   0   4 1221.23 329.386  -2
   0  -8  12 1221.23 329.386   1
   8   0   3 16379.4 330.969  -2
   0  -8  11 16379.4 330.969   1
   0  -8  10 279.508 322.194   1
   8   0   2 535.743 289.707  -2
   0  -8  10 535.743 289.707   1
   0  -8   9 542.020 282.758   1
   8   0   1 1454.28 302.837  -2
   0  -8   9 1454.28 302.837   1
   0   8  -8 3777.78 3124.38   1
   0  -8   7 400.802 238.179   1
   0  -8   6 747.230 289.517   1
   0  -8   5 8307.92 2047.63   1
   0  -8   4 306.965 377.520   1
   0  -8   3 20076.3 4532.13   1
   0  -8   2 662.659 360.130   1
   0  -8   1 6200.09 1931.66   1
   0  -8   0 895.380 429.072   1
   0  -8  -1 20299.7 7430.76   1
   0  -8  -2 1587.48 629.591   1
   0  -8  -3 914.798 582.621   1
   0  -8  -4 762.695 323.959   1
   0  -8  -5 15362.2 4524.72   1
   0  -8  -6 2571.89 622.727   1
   0  -8  -7 3306.06 1050.94   1
   0  -8  -8 94.8664 156.293   1
   0  -8  -9 1557.97 620.453   1
   0   8  10 744.468 377.713   1
   0  -8 -11 1508.50 541.921   1
   0  -9  19 1059.69 640.645   1
   0  -9  18 549.951 866.710   1
   9   0   9 731.579 209.263  -2
   0  -9  18 731.579 209.263   1
   0  -9  17 704.884 646.297   1
   0   9 -16 1786.92 126.887   1
   9   0   7 1307.67 824.085  -2
   0  -9  16 1307.67 824.085   1
   9   0   6 5367.13 446.115  -2
   0  -9  15 5367.13 446.115   1
   9   0   5 784.726 267.790  -2
   0  -9  14 784.726 267.790   1
   0  -9  12 236.075 227.628   1
   9   0   3 466.302 356.051  -2
   0  -9  12 466.302 356.051   1
   0  -9  11 1901.38 515.662   1
   9   0   2 4676.80 334.615  -2
   0  -9  11 4676.80 334.615   1
   0  -9  10 111.698 164.724   1
   9   0   1-36.5960 321.806  -2
   0  -9  10-36.5960 321.806   1
   0  -9   9 90.6289 191.201   1
   0  -9   8 190.634 188.218   1
   0  -9   7 5339.86 1315.34   1
   0   9  -6 3604.16 494.689   1
   0  -9   5 7563.31 2115.40   1
   0  -9   4 785.460 363.822   1
   0  -9   3 1651.48 598.408   1
   0  -9   2 1205.26 419.777   1
   0  -9   1 992.679 325.752   1
   0  -9   0 93.0503 200.921   1
   0  -9  -1 1068.44 373.612   1
   0  -9  -2 53.8607 197.174   1
   0  -9  -3 41.7055 190.904   1
   0  -9  -4 50.5237 173.253   1
   0  -9  -5 2274.53 712.215   1
   0  -9  -6 8.00948 150.111   1
   0  -9  -7 3726.50 1591.21   1
   0   9   8-26.9242 108.424   1
   0   9   9 3348.52 1854.54   1
   0 -10  18 234.210 108.066   1
  10   0   8 637.865 149.745  -2
   0 -10  18 637.865 149.745   1
  10   0   7 266.000 247.550  -2
   0 -10  17 266.000 247.550   1
  10   0   6 4732.77 664.569  -2
   0 -10  16 4732.77 664.569   1
  10   0   5 797.168 197.349  -2
   0 -10  15 797.168 197.349   1
   0 -10  14 1972.73 146.150   1
  10   0   4 1329.06 224.827  -2
   0 -10  14 1329.06 224.827   1
   0 -10  13 787.615 145.693   1
  10   0   3 847.751 241.463  -2
   0 -10  13 847.751 241.463   1
   0 -10  12-14.6350 159.922   1
  10   0   2 418.792 249.929  -2
   0 -10  12 418.792 249.929   1
   0 -10  11 56.8044 154.913   1
  10   0   1-7.78251 249.804  -2
   0 -10  11-7.78251 249.804   1
   0 -10  10 92.5294 157.636   1
   0 -10   9 974.650 170.531   1
   0 -10   8 1016.98 162.219   1
   0 -10   7 3963.75 545.798   1
   0 -10   6 2918.17 275.136   1
   0 -10   5 55.7390 145.614   1
   0 -10   4 621.321 236.370   1
   0 -10   3 966.202 304.817   1
   0 -10   2 238.810 149.979   1
   0 -10   1 272.514 157.314   1
   0 -10   0 6.63620 146.399   1
   0 -10  -1 49.8378 141.727   1
   0 -10  -2 321.483 163.415   1
   0 -10  -3 750.952 310.267   1
   0 -10  -4 1463.97 639.099   1
   0 -10  -5 720.534 525.327   1
   0 -10  -6 1068.26 408.187   1
   0 -11  14 91.7753 107.054   1
  11   0   3 349.655 129.237  -2
   0 -11  14 349.655 129.237   1
   0 -11  13 28.6643 113.493   1
  11   0   2 165.943 136.473  -2
   0 -11  13 165.943 136.473   1
   0 -11  12 318.553 117.265   1
   0 -11  11-23.1985 123.228   1
   0 -11  10 1902.04 133.263   1
   0 -11   5 90.9264 94.5231   1
   0 -11   4 1741.60 104.673   1
   0 -11   3 431.068 135.785   1
   0 -11   2-9.74294 101.891   1
   0 -11   1 52.7712 93.8500   1
   0 -11   0 198.762 91.8473   1
   0 -11  -1 305.421 109.025   1
   0 -11  -2 1235.90 115.225   1
   1 -11  -4 448.915 277.135   1
   1 -11  -3 1026.62 445.292   1
   1 -11  -2 1696.67 434.806   1
   1 -11  -1 1035.57 342.791   1
   1 -11   0 273.513 111.649   1
   1 -11   1 826.265 136.084   1
   1 -11   2 176.821 118.873   1
   1 -11   3 177.001 136.192   1
   1 -11  10 49.7312 142.302   1
   1 -11  11 593.295 145.147   1
   1 -11  12 575.376 237.441   1
   1 -11  13 53.0719 121.241   1
  11  -1   3-69.9013 176.068  -2
   1 -11  13-69.9013 176.068   1
   1 -11  14 121.619 121.201   1
  11  -1   4 99.7308 161.370  -2
   1 -11  14 99.7308 161.370   1
   1 -11  15 87.0664 127.525   1
  11  -1   5 104.925 148.386  -2
   1 -11  15 104.925 148.386   1
  11  -1   6 2.04943 125.985  -2
   1 -11  16 2.04943 125.985   1
   1 -10  -8 1693.97 82.5420   1
  -1  10   7 176.594 101.521   1
   1 -10  -6 1599.82 686.577   1
   1 -10  -5 83.9727 136.036   1
   1 -10  -4 6661.14 2228.73   1
   1 -10  -3 15.5876 155.973   1
   1 -10  -2 5850.58 1856.41   1
   1 -10  -1 201.704 164.837   1
   1 -10   0 1511.88 413.239   1
   1 -10   1 418.893 166.494   1
   1 -10   2 2260.91 502.254   1
   1 -10   3 344.628 157.148   1
   1 -10   4 821.050 245.300   1
   1 -10   5 1756.42 323.349   1
   1 -10   6 2555.24 236.109   1
   1 -10   7 3770.83 487.678   1
   1 -10   8 7123.96 1166.03   1
   1 -10   9 309.629 184.690   1
   1 -10  10 1215.67 251.597   1
   1 -10  11 207.655 202.936   1
   1 -10  12 273.542 208.556   1
  10  -1   3 1151.65 266.318  -2
   1 -10  12 1151.65 266.318   1
   1 -10  13 105.580 191.812   1
  10  -1   4 267.294 263.228  -2
   1 -10  13 267.294 263.228   1
   1 -10  14 2087.38 185.739   1
  10  -1   5 1855.13 269.279  -2
   1 -10  14 1855.13 269.279   1
  10  -1   6 68.5828 229.943  -2
   1 -10  15 68.5828 229.943   1
  10  -1   7 4953.67 245.059  -2
   1 -10  16 4953.67 245.059   1
  10  -1   8 745.683 219.206  -2
   1 -10  17 745.683 219.206   1
  -1   9  10 176.365 88.9366   1
   1  -9  -9 142.439 106.249   1
   1  -9  -8 2798.66 1191.90   1
  -1   9   7 738.110 368.081   1
   1  -9  -6 6545.67 1968.53   1
   1  -9  -5 2508.11 1076.72   1
   1  -9  -4 5745.13 1513.13   1
   1  -9  -3 256.611 190.188   1
   1  -9  -2-29.3867 195.976   1
   1  -9  -1 89.1559 199.035   1
  -1   9   0 1172.72 411.004   1
   1  -9   1 42.3503 226.910   1
   1  -9   2 4508.43 932.540   1
   1  -9   3 1.06064 193.618   1
   1  -9   4 7535.01 1244.92   1
   1  -9   5 189.813 177.461   1
   1  -9   6 15392.0 2593.78   1
   1  -9   7 1331.60 197.401   1
   1  -9   8 13121.7 1778.55   1
   1  -9   9 74.3771 221.865   1
   1  -9  10 3850.04 597.981   1
   1  -9  11-132.666 204.246   1
   9  -1   3 474.885 362.760  -2
   1  -9  11 474.885 362.760   1
   1  -9  12 215.994 238.576   1
   9  -1   4 8.16613 79.3152  -2
   1  -9  12 8.16613 79.3152   1
   9  -1   5 1055.24 457.551  -2
   1  -9  13 1055.24 457.551   1
   9  -1   6 9589.08 2330.65  -2
   1  -9  14 9589.08 2330.65   1
   9  -1   7 2436.32 1043.69  -2
   1  -9  15 2436.32 1043.69   1
   9  -1   8 7638.72 1426.85  -2
   1  -9  16 7638.72 1426.85   1
   1  -9  17 2120.61 166.351   1
   9  -1   9 1269.41 446.194  -2
   1  -9  17 1269.41 446.194   1
   1  -9  18 3289.88 385.712   1
  -1   9 -19 167.648 108.282   1
   9  -1  11 673.587 206.693  -2
   1  -9  19 673.587 206.693   1
   1  -9  20 237.758 108.265   1
   9  -1  12 754.699 159.754  -2
   1  -9  20 754.699 159.754   1
   1  -8 -12 305.011 134.410   1
  -1   8  11 3881.74 1482.84   1
  -1   8  10 613.164 219.786   1
   1  -8  -9 10616.7 3751.86   1
   1  -8  -8 562.101 321.542   1
   1  -8  -7 1325.12 592.758   1
   1  -8  -6 2265.55 848.363   1
   1  -8  -5-5.99993 224.915   1
   1  -8  -4 10520.2 2912.62   1
   1  -8  -3 2984.72 769.302   1
  -1   8   2 1591.72 569.191   1
   1  -8  -1 2071.86 465.658   1
   1  -8   0 796.519 239.347   1
   1  -8   1 6213.52 1011.65   1
   1  -8   2 15634.3 1965.28   1
   1  -8   3 13478.5 1703.87   1
   1  -8   4 15251.5 4209.39   1
   1  -8   5 455.109 297.670   1
   1  -8   6 15027.3 3870.88   1
   1  -8   7 231.976 223.359   1
   8  -1   0-47.4630 364.058  -2
   1  -8   7-47.4630 364.058   1
   1  -8   8 9643.54 2111.98   1
   1  -8   9 110.578 269.059   1
  -1   8 -10 5495.97 1619.33   1
   8  -1   3 6687.56 374.002  -2
   1  -8  10 6687.56 374.002   1
   1  -8  11 5026.81 316.244   1
  -8   1  -4 5827.27 963.825  -2
  -1   8 -11 5827.27 963.825   1
   8  -1   5 4654.28 2043.85  -2
   1  -8  12 4654.28 2043.85   1
  -8   1  -6 8354.36 3531.31  -2
  -1   8 -13 8354.36 3531.31   1
   8  -1   7 9467.03 1898.83  -2
   1  -8  14 9467.03 1898.83   1
   1  -8  15 5.18594 214.313   1
   8  -1   8 1034.91 381.102  -2
   1  -8  15 1034.91 381.102   1
   1  -8  16 4380.94 538.129   1
   1  -8  17 59.5987 187.973   1
   8  -1  10 704.990 352.519  -2
   1  -8  17 704.990 352.519   1
   1  -8  18 3923.94 3536.48   1
  -1   8 -19 636.807 525.308   1
  -1   8 -20-58.3325 109.215   1
   8  -1  13 201.328 214.736  -2
   1  -8  20 201.328 214.736   1
   8  -1  14 108.467 150.992  -2
   1  -8  21 108.467 150.992   1
   1  -7 -14-23.9347 91.7498   1
   1  -7 -13 902.660 320.570   1
   1  -7 -12 162.582 149.419   1
  -1   7  11 5706.35 1867.12   1
   1  -7 -10 82.3982 174.181   1
   1  -7  -9 13549.0 2819.21   1
   1  -7  -8 7930.51 2335.28   1
  -1   7   7 762.714 297.041   1
   1  -7  -6-1.68872 244.554   1
   1  -7  -5 5632.85 1179.93   1
   1  -7  -4 373.824 243.903   1
  -1   7   3 1273.15 330.643   1
   1  -7  -2 1184.76 251.778   1
   1  -7  -1 18622.0 3866.95   1
   1  -7   0 143.850 243.157   1
   1  -7   1 45820.0 6677.46   1
   1  -7   2 7457.57 1328.23   1
   1  -7   3 12444.2 2285.50   1
   1  -7   4 758.200 293.806   1
   7  -1  -2 1044.65 295.876  -2
   1  -7   4 1044.65 295.876   1
   1  -7   5 13816.2 3413.53   1
   1  -7   6 2.36024 211.806   1
   7  -1   0-3.33983 323.414  -2
   1  -7   6-3.33983 323.414   1
   1  -7   7 24084.2 1476.56   1
   7  -1   1 23180.4 584.149  -2
   1  -7   7 23180.4 584.149   1
   1  -7   8 6.12769 241.631   1
   7  -1   2 46.1266 111.426  -2
   1  -7   8 46.1266 111.426   1
   1  -7   9 12711.4 351.295   1
   7  -1   3 13750.1 1451.58  -2
   1  -7   9 13750.1 1451.58   1
   7  -1   4 5274.56 1363.02  -2
   1  -7  10 5274.56 1363.02   1
   7  -1   5 25051.9 3041.87  -2
   1  -7  11 25051.9 3041.87   1
   7  -1   6 8635.00 2475.35  -2
   1  -7  12 8635.00 2475.35   1
   7  -1   7 126657. 20758.5  -2
   1  -7  13 126657. 20758.5   1
   1  -7  14 0.20776 308.563   1
   7  -1   8 10184.6 1674.36  -2
   1  -7  14 10184.6 1674.36   1
  -1   7 -15 952.079 484.625   1
   7  -1   9 4722.61 451.249  -2
   1  -7  15 4722.61 451.249   1
   1  -7  16 1854.43 771.692   1
   7  -1  10 2126.20 427.177  -2
   1  -7  16 2126.20 427.177   1
   1  -7  17 1327.01 640.562   1
   7  -1  11 863.745 409.457  -2
   1  -7  17 863.745 409.457   1
  -1   7 -18 3150.76 1329.71   1
   7  -1  12 3883.01 381.771  -2
   1  -7  18 3883.01 381.771   1
   1  -7  19 111.748 155.461   1
   7  -1  13 772.971 305.713  -2
   1  -7  19 772.971 305.713   1
   1  -7  20-7.60540 116.288   1
   7  -1  14 242.813 254.989  -2
   1  -7  20 242.813 254.989   1
   1  -7  21 60.7408 115.775   1
  -1   6  16 160.021 118.667   1
   1  -6 -15 78.6562 114.108   1
  -1   6  14 473.035 230.311   1
   1  -6 -13 2253.57 525.667   1
   1  -6 -12 1083.74 296.545   1
   1  -6 -11 10082.7 2737.65   1
   1  -6 -10 8327.97 2990.24   1
   1  -6  -9 15655.0 3902.85   1
   1  -6  -8 10839.4 4001.40   1
   1  -6  -7 8311.98 1818.21   1
   1  -6  -6-9.94191 259.190   1
   1  -6  -5 6146.26 2129.32   1
   1  -6  -4 2080.51 643.445   1
   1  -6  -3 47928.6 6015.60   1
   1  -6  -2 5922.84 724.061   1
   1  -6  -1 113392. 6020.29   1
   1  -6   0 992.390 219.917   1
   1  -6   1 115448. 9756.15   1
   1  -6   2 7873.33 506.898   1
   1  -6   3 6493.75 1516.63   1
   1  -6   4 5433.54 1059.54   1
   1  -6   5 604.324 164.476   1
   1  -6   6 68.6030 213.563   1
   6  -1   1 3073.99 252.536  -2
   1  -6   6 3073.99 252.536   1
   1  -6   7 2114.18 623.364   1
   6  -1   2 6601.55 564.386  -2
   1  -6   7 6601.55 564.386   1
   6  -1   3 1421.77 298.767  -2
   1  -6   8 1421.77 298.767   1
   6  -1   4 91859.9 22818.5  -2
   1  -6   9 91859.9 22818.5   1
  -6   1  -5 38037.7 3614.73  -2
  -1   6 -10 38037.7 3614.73   1
   6  -1   6 173189. 36155.8  -2
   1  -6  11 173189. 36155.8   1
   1  -6  12 457.854 212.053   1
   6  -1   7 25965.9 3314.45  -2
   1  -6  12 25965.9 3314.45   1
   1  -6  13 21962.7 702.230   1
  -1   6 -14 6425.41 706.623   1
  -6   1  -9 3736.61 875.194  -2
  -1   6 -14 3736.61 875.194   1
  -1   6 -15 418.613 299.037   1
   6  -1  10 1429.08 465.180  -2
   1  -6  15 1429.08 465.180   1
   1  -6  16 1291.60 220.592   1
   6  -1  11 2067.28 425.728  -2
   1  -6  16 2067.28 425.728   1
  -1   6 -17 493.812 190.694   1
   6  -1  12 3760.91 429.424  -2
   1  -6  17 3760.91 429.424   1
  -1   6 -18 8.67869 183.191   1
   6  -1  13 271.820 361.431  -2
   1  -6  18 271.820 361.431   1
   1  -6  19 568.753 290.408   1
   6  -1  14 201.613 326.305  -2
   1  -6  19 201.613 326.305   1
   1  -6  20 76.1491 141.982   1
   6  -1  15 378.134 286.552  -2
   1  -6  20 378.134 286.552   1
   1  -6  21 385.365 304.325   1
   6  -1  16 747.884 221.299  -2
   1  -6  21 747.884 221.299   1
  -1   6 -22-23.0723 83.7990   1
   1  -5 -17 69.5321 95.2435   1
  -1   5  16 1579.20 498.682   1
   1  -5 -15 475.047 143.660   1
  -1   5  14 3879.80 1082.78   1
   1  -5 -13 1259.94 338.475   1
   1  -5 -12 10333.3 2211.67   1
   1  -5 -11 44.4009 217.663   1
  -1   5  10 9083.22 2788.65   1
  -1   5   9 246.821 229.450   1
   1  -5  -8 142.955 220.863   1
   1  -5  -7 4078.65 669.319   1
  -1   5   6 12909.2 1149.73   1
   1  -5  -5 3969.94 586.717   1
  -1   5   4 6903.25 518.259   1
   1  -5  -3 53083.4 6716.70   1
   1  -5  -2 33933.2 3853.92   1
   1  -5  -1 144545. 19215.0   1
   1  -5   0 52766.0 1083.60   1
   1  -5   1 76107.5 900.880   1
   1  -5   2 185896. 1360.46   1
   1  -5   3 58425.8 6183.04   1
   1  -5   4 8785.65 383.551   1
   1  -5   5 12619.4 394.327   1
   5  -1   1 11581.9 449.243  -2
   1  -5   5 11581.9 449.243   1
   5  -1   2 78051.6 11086.9  -2
   1  -5   6 78051.6 11086.9   1
   5  -1   3 28442.3 578.465  -2
   1  -5   7 28442.3 578.465   1
  -5   1  -4 163419. 1282.02  -2
  -1   5  -8 163419. 1282.02   1
   5  -1   5 119107. 33838.3  -2
   1  -5   9 119107. 33838.3   1
   5  -1   6 101325. 15145.2  -2
   1  -5  10 101325. 15145.2   1
   1  -5  11 40201.8 1716.11   1
   5  -1   7 54718.4 10186.9  -2
   1  -5  11 54718.4 10186.9   1
   1  -5  12 1939.06 871.806   1
  -5   1  -8 7753.18 905.719  -2
  -1   5 -12 7753.18 905.719   1
   1  -5  13 1193.11 340.838   1
   5  -1   9 1493.15 465.739  -2
   1  -5  13 1493.15 465.739   1
   1  -5  14 1094.43 460.526   1
   5  -1  10 925.454 448.798  -2
   1  -5  14 925.454 448.798   1
   1  -5  15 886.378 374.754   1
   1  -5  16 2277.26 1395.00   1
  -1   5 -17 358.085 215.792   1
   5  -1  13 1118.69 441.588  -2
   1  -5  17 1118.69 441.588   1
  -1   5 -18 3260.04 307.615   1
   5  -1  14 3984.78 407.081  -2
   1  -5  18 3984.78 407.081   1
   1  -5  19 2506.66 693.086   1
   5  -1  15 928.670 371.253  -2
   1  -5  19 928.670 371.253   1
  -1   5 -20 408.033 267.398   1
   5  -1  16 8155.17 313.015  -2
   1  -5  20 8155.17 313.015   1
  -1   5 -21 2249.87 899.024   1
  -1   5 -22 236.583 74.4222   1
  -1   4  18 1932.04 662.000   1
   1  -4 -17 1037.53 611.324   1
  -1   4  16 4733.50 1037.60   1
   1  -4 -15 275.468 228.918   1
  -1   4  14 7647.31 1644.24   1
   1  -4 -13 3306.13 1115.24   1
   1  -4 -12 1386.64 535.256   1
   1  -4 -11 1764.58 641.532   1
   1  -4 -10 2501.45 574.342   1
   1  -4  -9 1284.41 301.452   1
   1  -4  -8 12667.5 4255.27   1
   1  -4  -7 807.463 407.441   1
   1  -4  -6 4353.84 1002.59   1
   1  -4  -5 14259.8 1645.57   1
   1  -4  -4 229945. 16593.6   1
   1  -4  -3 153.519 267.665   1
   1  -4  -2 101912. 3544.98   1
   1  -4  -1 8838.61 882.727   1
   1  -4   0 81839.9 9073.73   1
   1  -4   1-10.6783 300.744   1
   1  -4   2 11783.7 1794.54   1
   1  -4   3 4598.77 630.885   1
   4  -1   2 104967. 1923.54  -2
   1  -4   5 104967. 1923.54   1
   4  -1   3 352312. 45422.5  -2
   1  -4   6 352312. 45422.5   1
   1  -4   7 9293.04 603.784   1
  -4   1  -4 4648.40 51.6376  -2
  -1   4  -7 4648.40 51.6376   1
   4  -1   5 110000. 20901.5  -2
   1  -4   8 110000. 20901.5   1
   4  -1   6 4065.80 443.181  -2
   1  -4   9 4065.80 443.181   1
  -1   4 -10 29598.4 1042.39   1
   4  -1   7 61706.3 6898.60  -2
   1  -4  10 61706.3 6898.60   1
   1  -4  11 5673.84 961.182   1
   4  -1   8 2792.40 480.030  -2
   1  -4  11 2792.40 480.030   1
  -1   4 -12 4977.31 796.334   1
   1  -4  13 5921.16 1787.59   1
   4  -1  10 3363.14 404.521  -2
   1  -4  13 3363.14 404.521   1
   1  -4  14 1818.72 464.931   1
   4  -1  11 1400.53 448.016  -2
   1  -4  14 1400.53 448.016   1
   1  -4  15 5301.79 1255.80   1
   4  -1  12 3589.81 449.139  -2
   1  -4  15 3589.81 449.139   1
  -1   4 -16 13553.2 3201.29   1
  -1   4 -17 1148.15 562.243   1
  -1   4 -18 8571.97 2574.94   1
  -1   4 -19 2421.82 487.007   1
   4  -1  16 1120.45 338.757  -2
   1  -4  19 1120.45 338.757   1
   1  -4  20 427.591 120.938   1
   4  -1  17 4865.66 289.955  -2
   1  -4  20 4865.66 289.955   1
  -1   4 -21 1817.52 428.566   1
   4  -1  18 703.187 206.771  -2
   1  -4  21 703.187 206.771   1
  -1   4 -22 492.944 200.051   1
   1  -3 -19 3126.73 1946.46   1
  -1   3  18 1192.86 388.054   1
  -1   3  17 3349.84 976.159   1
  -1   3  16 4887.73 1482.39   1
   1  -3 -15 2904.12 846.216   1
  -1   3  14 831.121 239.646   1
  -1   3  13 18816.6 3198.13   1
  -1   3  12 885.672 249.027   1
   1  -3 -11 252.390 241.136   1
   1  -3 -10 426.027 260.531   1
   1  -3  -9 17968.0 1894.15   1
  -1   3   8 9129.08 2731.36   1
  -1   3   7 92725.6 8947.87   1
   1  -3  -6 109339. 10159.2   1
   1  -3  -5 2864.47 1499.32   1
   1  -3  -4 284830. 19246.5   1
   1  -3  -3 61398.5 5147.08   1
   1  -3  -2 47803.1 541.998   1
   1  -3  -1 3214.47 546.702   1
   1  -3   0 281524. 9958.32   1
   1  -3   1 13590.4 1705.32   1
   3  -1  -1 21178.1 463.675  -2
   1  -3   1 21178.1 463.675   1
   1  -3   2 55387.8 7642.74   1
   1  -3   3 87717.8 319.104   1
  -3   1  -1 55847.7 2248.37  -2
  -1   3  -3 55847.7 2248.37   1
   3  -1   2 87726.8 885.911  -2
   1  -3   4 87726.8 885.911   1
  -3   1  -3 566090. 2495.97  -2
  -1   3  -5 566090. 2495.97   1
  -3   1  -4 511739. 24642.8  -2
  -1   3  -6 511739. 24642.8   1
   3  -1   5 39219.9 1148.78  -2
   1  -3   7 39219.9 1148.78   1
   1  -3   8 34475.3 1869.14   1
  -3   1  -6 111295. 782.352  -2
  -1   3  -8 111295. 782.352   1
   1  -3   9 262.219 263.912   1
   3  -1   7 4734.08 6966.87  -2
   1  -3   9 4734.08 6966.87   1
  -1   3 -10 21656.9 2631.24   1
   3  -1   8 38117.7 566.900  -2
   1  -3  10 38117.7 566.900   1
  -1   3 -11 489.629 228.515   1
   3  -1   9 508.529 337.825  -2
   1  -3  11 508.529 337.825   1
  -1   3 -12 11732.3 2416.39   1
   1  -3  13 409.891 326.689   1
   3  -1  11 5637.21 441.674  -2
   1  -3  13 5637.21 441.674   1
  -1   3 -14 2281.48 892.227   1
   3  -1  12 1381.89 401.882  -2
   1  -3  14 1381.89 401.882   1
  -1   3 -15 2728.24 1242.86   1
   1  -3  16 6345.18 1622.44   1
  -1   3 -17 884.291 334.061   1
  -1   3 -18 761.112 156.654   1
  -1   3 -19 118.851 131.096   1
   3  -1  17 707.921 302.644  -2
   1  -3  19 707.921 302.644   1
   1  -3  20 2567.15 693.591   1
   3  -1  18 1762.38 247.130  -2
   1  -3  20 1762.38 247.130   1
  -1   3 -21 0.12179 92.1453   1
  -1   3 -22 412.282 79.9615   1
   1  -2 -20 79.2653 77.3342   1
   1  -2 -19 3003.90 1185.73   1
  -1   2  18 735.819 439.980   1
   1  -2 -17 628.499 196.480   1
   1  -2 -16 1969.34 472.798   1
   1  -2 -15 3737.87 1067.63   1
  -1   2  14 11.5585 234.681   1
   1  -2 -13 7083.89 1564.31   1
   1  -2 -12 1457.11 280.510   1
   1  -2 -11 30499.2 5555.96   1
  -1   2  10 535.004 282.889   1
   1  -2  -9 29158.3 3012.69   1
   1  -2  -8 16335.1 6670.44   1
   1  -2  -7 67135.1 2224.93   1
   1  -2  -6 286417. 30543.9   1
  -1   2   5 2151.21 1153.99   1
   1  -2  -4 114847. 18638.2   1
   1  -2  -3 214573. 35220.2   1
  -1   2   2 750.408 272.491   1
   1  -2  -1 364.815 208.454   1
  -1   2  -1 48521.6 4573.76   1
   2  -1   0 125801. 9703.83  -2
   1  -2   1 125801. 9703.83   1
   2  -1   1 466171. 1343.71  -2
   1  -2   2 466171. 1343.71   1
  -2   1  -3 594461. 2249.97  -2
  -1   2  -4 594461. 2249.97   1
   2  -1   4 282032. 22263.3  -2
   1  -2   5 282032. 22263.3   1
  -1   2  -6 78364.5 2483.09   1
  -1   2  -7 31361.2 4735.16   1
  -2   1  -6 102027. 758.186  -2
  -1   2  -7 102027. 758.186   1
  -1   2  -8 74840.4 1482.96   1
   1  -2   9 38888.4 4743.51   1
  -1   2 -10 3131.90 1382.14   1
   2  -1   9 26307.5 493.906  -2
   1  -2  10 26307.5 493.906   1
  -1   2 -11 376.447 214.901   1
  -1   2 -12 36753.8 6860.44   1
   1  -2  13 27037.3 6832.09   1
  -1   2 -14 31077.2 13247.2   1
  -1   2 -15 10605.4 2249.58   1
  -1   2 -16 15835.6 5593.46   1
   1  -2  17 8044.56 3428.91   1
  -1   2 -18 5867.80 1163.46   1
   2  -1  17 2697.68 324.480  -2
   1  -2  18 2697.68 324.480   1
  -1   2 -19 759.951 141.736   1
  -1   2 -20 855.103 307.468   1
   1  -2  21 9.88503 82.2253   1
  -1   2 -22 44.0591 64.0703   1
   1  -1 -21 2541.92 874.789   1
   1  -1 -20 707.418 486.777   1
  -1   1  19 3386.62 1126.83   1
   1  -1 -18 54.2573 155.023   1
  -1   1  17 249.936 161.436   1
   1  -1 -16 155.932 190.112   1
  -1   1  15 11206.1 1730.12   1
   1  -1 -14 1397.05 567.947   1
   1  -1 -13 12254.2 1103.07   1
   1  -1 -12 3005.21 984.911   1
   1  -1 -11 21099.7 1753.51   1
  -1   1  10 2657.12 862.367   1
   1  -1  -9 99271.7 14487.0   1
  -1   1   8 325.921 192.451   1
   1  -1  -7 45426.9 1323.49   1
   1  -1  -6 1609.88 422.323   1
   1  -1  -5 46710.1 5169.34   1
   1  -1  -4 26511.8 6775.84   1
   1  -1  -3 75766.4 7585.35   1
  -1   1   2 648.067 243.242   1
  -1   1   1 6595.11 1143.07   1
  -1   1   0 37.0146 108.389   1
   1  -1   0-8.96959 107.361  -2
   1  -1   0-8.96959 107.361   1
  -1   1  -2 9596.26 312.750  -2
  -1   1  -2 9596.26 312.750   1
  -1   1  -3 194943. 18518.2  -2
  -1   1  -3 194943. 18518.2   1
   1  -1   4 80.4022 336.848   1
  -1   1  -4 274.078 274.334  -2
  -1   1  -4 274.078 274.334   1
   1  -1   5 534316. 1672.79   1
  -1   1  -5 908102. 2182.34  -2
  -1   1  -5 908102. 2182.34   1
   1  -1   6 439.168 257.178   1
  -1   1  -6 90.2535 22.8170  -2
  -1   1  -6 90.2535 22.8170   1
  -1   1  -7 23900.3 759.083   1
  -1   1  -8 5044.45 1784.85   1
  -1   1  -9 300.821 201.750   1
   1  -1   9 1682.28 274.865  -2
   1  -1   9 1682.28 274.865   1
   1  -1  10 2899.78 1072.64   1
   1  -1  11 23279.4 4243.96   1
  -1   1 -12 3526.33 1386.82   1
   1  -1  12 3925.89 327.861  -2
   1  -1  12 3925.89 327.861   1
   1  -1  13 26592.0 2799.56   1
  -1   1 -14 4987.31 1815.20   1
   1  -1  14 3935.83 358.752  -2
   1  -1  14 3935.83 358.752   1
  -1   1 -15 37696.8 5302.82   1
   1  -1  16 302.651 231.857   1
   1  -1  16 310.039 330.725  -2
   1  -1  16 310.039 330.725   1
  -1   1 -17 16472.4 4556.35   1
  -1   1 -18 46.6785 153.442   1
  -1   1 -19 349.908 159.110   1
  -1   1 -20-3.18257 106.629   1
  -1   1 -21-1.56950 73.0253   1
  -1   0  21 732.352 478.470   1
   1   0 -20 782.553 453.954   1
  -1   0  19-15.0834 143.831   1
  -1   0  18 6820.67 2083.47   1
   1   0 -17 10022.1 3354.15   1
   1   0 -16 15995.5 3326.08   1
   1   0 -15 226.789 246.791   1
   1   0 -14 4400.13 728.859   1
   1   0 -13 20664.6 6336.38   1
   1   0 -12 39025.7 14294.5   1
  -1   0  11 30553.4 3438.28   1
   0   1  10 81759.8 468.058  -2
  -1   0  11 81759.8 468.058   1
   1   0 -10 44223.8 6513.87   1
   1   0  -9 73347.2 3322.06   1
   1   0  -8 40187.3 2496.59   1
  -1   0   7 2776.91 562.097   1
   1   0  -6 3188.96 805.582   1
   1   0  -5 15268.4 7679.79   1
   0  -1  -3 850528. 2120.04  -2
   1   0  -4 850528. 2120.04   1
   1   0  -3 181023. 12844.0   1
   1   0  -2 125161. 5936.50   1
   0  -1  -1 206256. 642.343  -2
   1   0  -2 206256. 642.343   1
  -1   0   0 177280. 351.303   1
   0   1  -1 117430. 11310.1  -2
  -1   0   0 117430. 11310.1   1
   0   1  -3 720339. 1609.26  -2
  -1   0  -2 720339. 1609.26   1
  -1   0  -3 23853.8 384.725   1
   0  -1   4 53644.0 3936.64  -2
   1   0   3 53644.0 3936.64   1
   1   0   4 21803.6 4231.89   1
   0   1  -5 93791.6 789.399  -2
  -1   0  -4 93791.6 789.399   1
  -1   0  -5 33949.0 4823.40   1
  -1   0  -6 163.301 305.922   1
   1   0   7 3984.62 2200.80   1
  -1   0  -8 6236.71 1222.30   1
  -1   0  -9 3560.61 946.426   1
  -1   0 -10 4671.56 2198.97   1
  -1   0 -11 48901.4 5533.37   1
  -1   0 -12 415.109 270.232   1
  -1   0 -13 18845.0 2543.17   1
  -1   0 -14 47.1357 232.976   1
  -1   0 -15 11554.8 1399.07   1
  -1   0 -16 3304.13 555.226   1
  -1   0 -17 798.167 243.471   1
  -1   0 -18 619.416 318.823   1
  -1   0 -19 832.676 319.137   1
  -1   0 -20 47.0198 91.6549   1
   1   0  21 114.287 78.4105   1
   1   1 -22 217.592 65.8878   1
   1   1 -21 734.068 467.986   1
  -1  -1  20 299.612 154.599   1
   1   1 -19 1147.28 420.575   1
   1   1 -18 1341.63 746.982   1
  -1  -1  17 361.980 228.774   1
  -1  -1  16 4818.78 953.440   1
   1   1 -15 4447.28 1397.67   1
   1   1 -14 21077.3 5403.69   1
  -1  -1  13 266.895 256.587   1
   1   1 -12 50924.2 4884.61   1
  -1  -1  11 6539.29 2020.57   1
  -1  -1  10 33370.0 3601.45   1
  -1  -1   9 14347.5 1797.77   1
  -1  -1   8 60810.7 1644.48   1
  -1  -1   7 4056.71 800.385   1
  -1  -1   6 2293.14 371.133   1
  -1  -1   5 142999. 5547.08   1
   1   1  -4 148472. 9634.97   1
   1   1  -3 200116. 16176.9   1
  -1  -1  -1 310888. 953.624  -2
   1   1  -3 310888. 953.624   1
  -1  -1   2 136866. 558.098   1
   1   1   0 134052. 5117.41  -2
  -1  -1   2 134052. 5117.41   1
  -1  -1   1 22720.3 2812.60  -2
   1   1  -1 22720.3 2812.60   1
   1   1  -2 134547. 17922.4  -2
  -1  -1   0 134547. 17922.4   1
   1   1  -3 296520. 11918.8  -2
  -1  -1  -1 296520. 11918.8   1
  -1  -1  -2 106167. 12723.4   1
   1   1  -4 242562. 1166.16  -2
  -1  -1  -2 242562. 1166.16   1
  -1  -1  -3 151711. 9465.82   1
   1   1  -5 261177. 1229.05  -2
  -1  -1  -3 261177. 1229.05   1
  -1  -1  -4 466.179 410.489   1
   1   1   5 953.355 811.537   1
  -1  -1  -6 82857.7 3933.44   1
  -1  -1  -7 26218.6 1809.87   1
  -1  -1  -8 94282.9 7030.42   1
  -1  -1  -9 54515.1 6532.41   1
  -1  -1 -10 32806.6 3583.41   1
  -1  -1 -11 18334.5 2873.39   1
  -1  -1 -12 8962.70 1255.99   1
  -1  -1 -13 1686.76 302.429   1
  -1  -1 -14 8256.50 1521.94   1
  -1  -1 -15 788.179 316.586   1
  -1  -1 -16-10.5857 155.261   1
  -1  -1 -17 346.743 151.190   1
   1   1  18 2217.23 1261.66   1
  -1  -1 -19 145.720 106.098   1
  -1  -1 -20 628.198 221.036   1
  -1  -2  22 195.120 124.563   1
   1   2 -21 2933.68 1084.72   1
   1   2 -20 2227.93 945.066   1
   1   2 -19 961.127 418.967   1
   1   2 -18 1920.89 517.754   1
   1   2 -17 11168.4 4112.14   1
   1   2 -16 7519.11 1959.10   1
  -1  -2  15 7980.31 2585.43   1
  -1  -2  14 17376.0 3175.71   1
   1   2 -13 1169.54 450.925   1
   1   2 -12 23074.7 1101.13   1
   1   2 -11 541.623 217.328   1
  -1  -2  10 3239.73 948.458   1
  -1  -2   9 41391.3 5072.40   1
  -1  -2   8 4334.40 1622.06   1
   1   2  -7 157.058 296.791   1
  -1  -2   6 1225.54 271.765   1
   1   2  -5 52230.8 3094.58   1
   2   1   2 90606.5 18528.5  -2
  -1  -2   5 90606.5 18528.5   1
   2   1   1 286358. 20120.0  -2
  -1  -2   4 286358. 20120.0   1
  -2  -1   0 166441. 3580.48  -2
   1   2  -3 166441. 3580.48   1
  -2  -1   2 11873.3 255.748  -2
   1   2  -1 11873.3 255.748   1
   1   2   0 418550. 1054.92   1
   2   1  -3 833836. 2235.82  -2
  -1  -2   0 833836. 2235.82   1
  -1  -2  -1 5823.32 285.209   1
   2   1  -4 15952.7 502.797  -2
  -1  -2  -1 15952.7 502.797   1
  -1  -2  -2 46384.7 2843.28   1
  -1  -2  -3 7356.15 890.415   1
   1   2   4 36435.4 2341.92   1
   1   2   5 4523.58 1794.46   1
  -1  -2  -6 204647. 21061.9   1
  -1  -2  -7 39681.9 3030.16   1
  -1  -2  -8 28804.9 3596.67   1
  -1  -2  -9 2801.10 472.731   1
   1   2  10 14285.9 2342.33   1
   1   2  11 2865.25 1255.04   1
  -1  -2 -12 20022.7 3656.18   1
  -1  -2 -13 90.9654 245.685   1
   1   2  14 2193.21 651.483   1
   1   2  15 2619.72 682.544   1
   1   2  16 997.219 314.260   1
  -1  -2 -17 51.2716 135.744   1
   1   2  18 1222.76 575.924   1
   1   2  19 390.555 222.517   1
   1   3 -22 182.464 82.6961   1
   1   3 -21 13.3477 131.400   1
   1   3 -20 467.895 246.427   1
   1   3 -19 5228.17 2893.84   1
   1   3 -18 3330.49 1371.09   1
  -1  -3  17 3299.19 1585.01   1
  -1  -3  16 3167.75 722.183   1
   1   3 -15 19178.9 3998.45   1
  -1  -3  14 2815.49 504.222   1
  -1  -3  13 6847.03 1636.52   1
  -1  -3  12 4752.07 940.353   1
   1   3 -11 63.3915 186.059   1
  -1  -3  10 718.817 195.703   1
   3   1   6 1198.91 366.334  -2
  -1  -3  10 1198.91 366.334   1
   1   3  -9 12022.2 1801.80   1
   1   3  -8 3788.44 362.556   1
  -3  -1  -4 6093.09 709.165  -2
   1   3  -8 6093.09 709.165   1
  -1  -3   7 117995. 17797.8   1
   3   1   2 265787. 6912.47  -2
  -1  -3   6 265787. 6912.47   1
  -1  -3   5 139582. 774.256   1
  -3  -1  -1 140229. 17057.8  -2
   1   3  -5 140229. 17057.8   1
  -1  -3   4 175555. 692.437   1
  -3  -1   0 114391. 5328.26  -2
   1   3  -4 114391. 5328.26   1
  -1  -3   3-27608.0 616.670   1
   3   1  -1 113589. 10399.2  -2
  -1  -3   3 113589. 10399.2   1
  -3  -1   2 62307.0 3240.54  -2
   1   3  -2 62307.0 3240.54   1
   1   3  -1 19256.9 2708.40   1
  -1  -3   0 8204.49 488.686   1
   3   1  -4 10036.9 425.043  -2
  -1  -3   0 10036.9 425.043   1
  -1  -3  -1 35173.0 1685.96   1
  -1  -3  -2 4807.80 1099.97   1
  -1  -3  -3 52271.5 3361.67   1
  -1  -3  -4 35337.5 5284.74   1
   1   3   5 2390.87 1011.69   1
   1   3   6 73217.0 5825.25   1
  -1  -3  -7 24609.7 5546.75   1
  -1  -3  -8 6752.29 2076.34   1
  -1  -3  -9 355.347 206.419   1
  -1  -3 -10 10311.6 1607.33   1
   1   3  11 1351.08 273.916   1
   1   3  12 5295.45 1463.19   1
  -1  -3 -13 121.264 179.198   1
  -1  -3 -14 33.5913 170.604   1
  -1  -3 -15 63.4320 158.778   1
  -1  -3 -16 1922.14 676.952   1
   1   3  17 41.7191 112.504   1
  -1  -3 -18 2466.69 463.838   1
  -1  -4  22-9.08495 109.926   1
   1   4 -21 1029.18 108.881   1
   1   4 -20 163.697 142.081   1
   1   4 -19 2015.19 773.806   1
   1   4 -18 484.760 258.081   1
  -1  -4  17 2339.75 845.073   1
  -1  -4  16 1051.20 426.154   1
   1   4 -15 12608.4 3029.28   1
  -1  -4  14 523.682 228.085   1
  -1  -4  13 897.950 221.183   1
   4   1   8 1013.42 458.750  -2
  -1  -4  13 1013.42 458.750   1
  -1  -4  12 991.236 425.354   1
   4   1   7 4003.83 404.432  -2
  -1  -4  12 4003.83 404.432   1
   1   4 -11 662.001 299.138   1
   4   1   6 1312.90 399.216  -2
  -1  -4  11 1312.90 399.216   1
  -1  -4  10 538.566 560.892   1
   4   1   5 7194.80 974.448  -2
  -1  -4  10 7194.80 974.448   1
   1   4  -9 16242.3 4030.31   1
   4   1   4 74216.1 616.496  -2
  -1  -4   9 74216.1 616.496   1
  -1  -4   8 5688.58 292.175   1
   4   1   3 12064.2 2827.97  -2
  -1  -4   8 12064.2 2827.97   1
   4   1   2 20693.0 476.787  -2
  -1  -4   7 20693.0 476.787   1
  -4  -1  -1 20680.2 4493.73  -2
   1   4  -6 20680.2 4493.73   1
   4   1   0 56820.0 3403.10  -2
  -1  -4   5 56820.0 3403.10   1
   4   1  -1 3551.41 694.212  -2
  -1  -4   4 3551.41 694.212   1
   1   4  -3 127176. 448.371   1
   4   1  -2 286790. 1512.46  -2
  -1  -4   3 286790. 1512.46   1
  -1  -4   2 19536.0 2550.37   1
   4   1  -3 17506.5 452.531  -2
  -1  -4   2 17506.5 452.531   1
  -1  -4   0 6831.90 943.971   1
  -1  -4  -1 4741.42 1448.42   1
  -1  -4  -2 251.270 274.005   1
  -1  -4  -3 57199.9 8625.95   1
  -1  -4  -4 25483.9 3106.30   1
  -1  -4  -5 22201.0 2800.33   1
  -1  -4  -6 6621.55 942.857   1
  -1  -4  -7 29109.4 6549.48   1
   1   4   8 10208.4 2471.09   1
  -1  -4  -9 14660.9 2239.27   1
   1   4  10 1249.50 411.666   1
   1   4  11 785.018 357.544   1
  -1  -4 -12 249.314 169.287   1
   1   4  13 1065.10 469.376   1
  -1  -4 -14 564.616 285.145   1
   1   4  15 2524.08 768.308   1
  -1  -4 -16 431.653 164.941   1
  -1  -4 -17 1083.09 409.508   1
  -1  -5  22 986.551 908.776   1
  -1  -5  21 100.993 148.866   1
  -1  -5  20 2031.26 867.360   1
   1   5 -19 876.554 177.053   1
  -1  -5  18 946.836 640.681   1
   1   5 -17 3721.65 2311.02   1
   1   5 -16 921.969 652.068   1
   1   5 -15 2093.68 1044.90   1
  -1  -5  14 2182.90 1075.33   1
  -1  -5  13 735.784 257.883   1
   5   1   7 921.376 482.785  -2
  -1  -5  13 921.376 482.785   1
   1   5 -12 7.87525 309.648   1
   5   1   6 394.778 449.738  -2
  -1  -5  12 394.778 449.738   1
  -1  -5  11 4388.12 1795.02   1
  -5  -1  -5 7060.75 865.451  -2
   1   5 -11 7060.75 865.451   1
  -1  -5  10 2352.89 1152.17   1
  -5  -1  -4 3206.05 917.576  -2
   1   5 -10 3206.05 917.576   1
   5   1   3 204241. 31280.2  -2
  -1  -5   9 204241. 31280.2   1
   5   1   2 24114.0 2597.44  -2
  -1  -5   8 24114.0 2597.44   1
   5   1   1 61806.0 6854.31  -2
  -1  -5   7 61806.0 6854.31   1
  -5  -1   0 24454.7 2629.50  -2
   1   5  -6 24454.7 2629.50   1
  -1  -5   5 57595.6 11270.8   1
   5   1  -1 98194.9 9645.10  -2
  -1  -5   5 98194.9 9645.10   1
   1   5  -4 253.713 252.380   1
   5   1  -2 2830.76 507.037  -2
  -1  -5   4 2830.76 507.037   1
   5   1  -3 92929.4 15733.3  -2
  -1  -5   3 92929.4 15733.3   1
  -1  -5   2 84.6627 234.621   1
   5   1  -4 132.033 23.0029  -2
  -1  -5   2 132.033 23.0029   1
  -1  -5   1 12978.1 4659.46   1
  -1  -5   0 52.7688 247.182   1
  -1  -5  -1 125998. 22517.4   1
  -1  -5  -2 497.917 237.622   1
  -1  -5  -3 29785.7 6524.70   1
   1   5   4 1095.73 396.260   1
  -1  -5  -5 28804.9 3937.94   1
  -1  -5  -6 835.346 587.005   1
   1   5   7 14062.3 4150.84   1
   1   5   8 17.1527 277.897   1
   1   5   9 856.252 281.926   1
  -1  -5 -10 26.3504 183.956   1
  -1  -5 -11 809.111 224.360   1
  -1  -5 -12 436.787 232.444   1
  -1  -5 -13 3405.89 1129.30   1
  -1  -5 -14 284.604 180.062   1
  -1  -5 -15 2337.27 1114.83   1
  -1  -5 -16 73.2738 81.7588   1
  -1  -6  21 158.021 112.980   1
  -1  -6  20 2232.20 1381.52   1
   1   6 -19 474.991 308.955   1
  -1  -6  18 1116.02 585.159   1
  -1  -6  17 8.54346 223.971   1
  -1  -6  16 82.4858 230.705   1
   1   6 -15 1056.09 777.799   1
   6   1   8 1427.12 473.665  -2
  -1  -6  15 1427.12 473.665   1
  -1  -6  14 3376.22 2176.83   1
  -1  -6  13 328.230 282.161   1
   6   1   6 621.877 469.652  -2
  -1  -6  13 621.877 469.652   1
  -1  -6  12 2566.19 1101.30   1
   6   1   5 3215.33 428.359  -2
  -1  -6  12 3215.33 428.359   1
   6   1   4 27212.7 3886.00  -2
  -1  -6  11 27212.7 3886.00   1
   6   1   3 46067.2 4489.53  -2
  -1  -6  10 46067.2 4489.53   1
   6   1   2 21533.5 4652.07  -2
  -1  -6   9 21533.5 4652.07   1
   6   1   1 107220. 4940.94  -2
  -1  -6   8 107220. 4940.94   1
   1   6  -7 500.587 545.078   1
   6   1   0 5120.70 375.715  -2
  -1  -6   7 5120.70 375.715   1
   1   6  -6 4850.77 541.123   1
   6   1  -1 30719.6 5746.44  -2
  -1  -6   6 30719.6 5746.44   1
  -1  -6   5 768.114 349.051   1
   6   1  -2 4292.68 548.670  -2
  -1  -6   5 4292.68 548.670   1
  -1  -6   4 62.3550 239.249   1
  -1  -6   3 177.967 245.012   1
   6   1  -4 370.849 332.047  -2
  -1  -6   3 370.849 332.047   1
  -1  -6   2 18371.0 3782.33   1
  -1  -6   1 13736.0 4230.25   1
  -1  -6   0 27837.0 4291.31   1
  -1  -6  -1 6119.37 1513.18   1
  -1  -6  -2 27393.7 5476.70   1
  -1  -6  -3 4650.56 1074.72   1
  -1  -6  -4 689.652 280.648   1
  -1  -6  -5 15958.8 3709.00   1
  -1  -6  -6 2686.68 1122.62   1
  -1  -6  -7 1577.24 589.296   1
  -1  -6  -8 320.974 266.673   1
  -1  -6  -9 165.581 212.261   1
  -1  -6 -10 69.5809 203.136   1
  -1  -6 -11 1038.12 425.199   1
  -1  -6 -12 1535.58 528.993   1
  -1  -6 -13 2201.24 846.450   1
  -1  -6 -14 440.096 92.6340   1
  -1  -7  21-40.9228 121.819   1
  -1  -7  20 1950.43 1193.26   1
  -1  -7  19 994.042 713.280   1
   1   7 -18 67.5824 187.028   1
  -1  -7  17 80.6463 201.354   1
   7   1   9 189.660 372.406  -2
  -1  -7  17 189.660 372.406   1
  -1  -7  16 1579.04 1253.92   1
   7   1   8 2753.67 414.199  -2
  -1  -7  16 2753.67 414.199   1
  -1  -7  15 55.9580 213.686   1
   7   1   7 416.522 422.737  -2
  -1  -7  15 416.522 422.737   1
   1   7 -14 4037.29 2131.53   1
  -1  -7  13 28.6022 277.408   1
  -7  -1  -5 3107.89 765.573  -2
   1   7 -13 3107.89 765.573   1
   7   1   4 26482.0 7929.29  -2
  -1  -7  12 26482.0 7929.29   1
   7   1   3 6302.15 1299.12  -2
  -1  -7  11 6302.15 1299.12   1
   7   1   2 99709.3 691.097  -2
  -1  -7  10 99709.3 691.097   1
  -7  -1  -1 34524.9 5319.33  -2
   1   7  -9 34524.9 5319.33   1
   1   7  -8 3917.50 2411.35   1
   7   1   0 9136.10 816.553  -2
  -1  -7   8 9136.10 816.553   1
  -1  -7   7 1022.84 426.584   1
   7   1  -1 1069.37 547.237  -2
  -1  -7   7 1069.37 547.237   1
  -1  -7   6 560.022 259.470   1
   7   1  -2 1649.12 380.604  -2
  -1  -7   6 1649.12 380.604   1
  -1  -7   5 119.972 250.434   1
  -1  -7   4 4363.93 1314.46   1
   1   7  -3 1912.21 433.127   1
  -1  -7   2 6203.53 1912.78   1
  -1  -7   1 5833.54 2106.18   1
  -1  -7   0 12337.0 3602.78   1
  -1  -7  -1 2912.90 1057.49   1
  -1  -7  -2 26207.6 4802.34   1
   1   7   3 39.5508 257.290   1
   1   7   4 3459.56 1216.44   1
  -1  -7  -5 2543.34 790.296   1
  -1  -7  -6 254.861 214.507   1
  -1  -7  -7 3269.87 1031.94   1
  -1  -7  -8 610.714 242.538   1
  -1  -7  -9 184.625 169.565   1
  -1  -7 -10 2324.69 909.280   1
  -1  -7 -11 151.987 118.890   1
  -1  -7 -12 1075.65 719.319   1
  -1  -8  20 445.349 335.683   1
  -1  -8  19 68.4887 121.607   1
   8   1  10-58.2085 209.084  -2
  -1  -8  19-58.2085 209.084   1
  -1  -8  18 223.998 164.261   1
   8   1   9 1052.96 259.385  -2
  -1  -8  18 1052.96 259.385   1
  -1  -8  17 49.4491 155.611   1
   8   1   8 286.087 297.620  -2
  -1  -8  17 286.087 297.620   1
  -1  -8  16 242.843 182.878   1
   8   1   7 2850.99 333.209  -2
  -1  -8  16 2850.99 333.209   1
  -1  -8  15 979.537 794.589   1
   8   1   6 1078.05 364.659  -2
  -1  -8  15 1078.05 364.659   1
   8   1   5 4074.03 767.537  -2
  -1  -8  14 4074.03 767.537   1
   8   1   4 1961.50 603.997  -2
  -1  -8  13 1961.50 603.997   1
   8   1   3 10416.4 1178.36  -2
  -1  -8  12 10416.4 1178.36   1
   8   1   1 2224.01 346.131  -2
  -1  -8  10 2224.01 346.131   1
  -1  -8   9 898.043 259.478   1
   8   1   0 983.560 301.916  -2
  -1  -8   9 983.560 301.916   1
  -1  -8   8 1473.18 228.163   1
   8   1  -1 2479.91 722.379  -2
  -1  -8   8 2479.91 722.379   1
  -1  -8   7 51.4233 233.230   1
  -1  -8   6 450.271 254.566   1
  -1  -8   5 628.455 248.579   1
  -1  -8   4 16703.2 5881.57   1
  -1  -8   3 2970.15 978.900   1
  -1  -8   2 11599.5 2739.58   1
  -1  -8   1 1695.60 800.569   1
  -1  -8   0 5438.76 2148.75   1
  -1  -8  -1 1302.61 578.177   1
  -1  -8  -2 6244.23 3311.28   1
  -1  -8  -3 959.401 536.104   1
  -1  -8  -4 288.299 217.577   1
  -1  -8  -5 71.5664 206.711   1
  -1  -8  -6 270.668 185.805   1
  -1  -8  -7 243.907 163.843   1
  -1  -8  -8 665.087 317.836   1
  -1  -8  -9 43.6137 117.842   1
   1   8  10 1460.43 708.861   1
   9   1   9 362.016 146.585  -2
  -1  -9  19 362.016 146.585   1
  -1  -9  18 241.619 121.186   1
   9   1   8 361.869 189.018  -2
  -1  -9  18 361.869 189.018   1
  -1  -9  17 1256.98 1317.43   1
   9   1   7 1693.77 221.976  -2
  -1  -9  17 1693.77 221.976   1
  -1  -9  16 106.702 223.304   1
   9   1   6 1093.80 26.1088  -2
  -1  -9  16 1093.80 26.1088   1
   9   1   5 2116.32 320.380  -2
  -1  -9  15 2116.32 320.380   1
   9   1   4 535.043 234.205  -2
  -1  -9  14 535.043 234.205   1
   9   1   3 1286.63 231.839  -2
  -1  -9  13 1286.63 231.839   1
  -1  -9  11 1503.80 185.626   1
   9   1   1 1771.63 273.451  -2
  -1  -9  11 1771.63 273.451   1
  -1  -9  10 103.419 180.276   1
   9   1   0 1630.11 547.247  -2
  -1  -9  10 1630.11 547.247   1
  -1  -9   9 140.148 173.611   1
   9   1  -1-9.55688 271.607  -2
  -1  -9   9-9.55688 271.607   1
  -1  -9   8 49.6183 186.220   1
  -1  -9   7 1858.91 397.603   1
  -1  -9   6 202.139 189.372   1
  -1  -9   5 9566.41 3531.17   1
  -1  -9   4 3372.35 1098.32   1
  -1  -9   3 4522.75 1615.09   1
  -1  -9   2 1010.87 276.281   1
  -1  -9   1 1245.71 500.052   1
  -1  -9   0 534.832 252.338   1
  -1  -9  -1 268.113 181.216   1
  -1  -9  -2 62.2448 176.867   1
  -1  -9  -3 24.7489 162.430   1
  -1  -9  -4 15.7020 155.163   1
  -1  -9  -5 559.081 327.102   1
   1   9   6 684.573 290.159   1
  -1  -9  -7 570.645 326.956   1
   1   9   8 1595.53 68.2128   1
  10   1   6 72.3156 12.9548  -2
  -1 -10  17 72.3156 12.9548   1
  10   1   5 207.005 150.286  -2
  -1 -10  16 207.005 150.286   1
  10   1   4 2505.83 161.556  -2
  -1 -10  15 2505.83 161.556   1
  -1 -10  14 1339.38 121.181   1
  10   1   3 1305.47 339.784  -2
  -1 -10  14 1305.47 339.784   1
  -1 -10  13 363.012 115.044   1
  10   1   2 1364.27 873.627  -2
  -1 -10  13 1364.27 873.627   1
  -1 -10  12 127.517 142.199   1
  10   1   1-7.37562 201.629  -2
  -1 -10  12-7.37562 201.629   1
  -1 -10  11 423.218 143.855   1
  10   1   0 165.051 207.832  -2
  -1 -10  11 165.051 207.832   1
  -1 -10  10 98.9768 133.238   1
  -1 -10   9 55.1889 135.930   1
  -1 -10   8 79.7474 134.074   1
  -1 -10   7 2259.33 277.750   1
  -1 -10   6 65.6251 136.980   1
  -1 -10   5 4077.36 1938.57   1
  -1 -10   4-17.9902 141.062   1
  -1 -10   3 988.066 437.981   1
  -1 -10   2 3.64602 136.734   1
  -1 -10   1 1314.48 412.800   1
  -1 -10   0 37.1488 125.105   1
  -1 -10  -1 130.610 117.019   1
  -1 -10  -2-35.1765 103.402   1
  -1 -10  -3 537.674 154.749   1
  -1 -10  -4 18.1295 83.0958   1
  -1 -11   9 1225.77 85.7856   1
  -1 -11   7 3532.73 600.705   1
  -1 -11   6 449.426 108.954   1
  -1 -11   5 1555.65 272.558   1
  -1 -11   4 290.376 83.8410   1
  -1 -11   3 428.551 243.988   1
  -1 -11   2 884.604 372.866   1
  -1 -11   1 34.3744 71.1317   1
   2 -12   0 735.673 88.5040   1
   2 -12   1 1675.02 97.9736   1
   2 -11  -6 212.526 197.769   1
   2 -11  -5 987.182 474.886   1
  -2  11   4 708.254 391.718   1
   2 -11  -3 2106.72 682.438   1
   2 -11  -2 627.282 149.554   1
   2 -11  -1 1501.26 414.892   1
   2 -11   0 66.2455 129.886   1
   2 -11   1 998.495 207.019   1
   2 -11   2 33.9656 133.414   1
   2 -11   3-18.2984 131.002   1
   2 -11  10 295.976 148.181   1
   2 -11  11 757.219 210.861   1
   2 -11  12 48.4595 154.195   1
   2 -11  13 1453.28 290.250   1
   2 -11  14 597.912 294.055   1
  11  -2   5 1098.80 203.197  -2
   2 -11  14 1098.80 203.197   1
   2 -11  15 1135.57 453.037   1
  11  -2   6 1541.10 179.155  -2
   2 -11  15 1541.10 179.155   1
   2 -11  16 185.857 108.690   1
  11  -2   7 27.4665 150.668  -2
   2 -11  16 27.4665 150.668   1
  11  -2   8-45.5300 134.231  -2
   2 -11  17-45.5300 134.231   1
   2 -10  -9 69.9774 141.110   1
   2 -10  -8 4.51708 90.1204   1
   2 -10  -7 1323.78 622.531   1
   2 -10  -6 470.197 249.078   1
   2 -10  -5 6426.18 1775.08   1
   2 -10  -4 365.542 176.566   1
   2 -10  -3 2680.09 790.365   1
   2 -10  -2 1173.92 279.255   1
   2 -10  -1 3861.28 865.127   1
   2 -10   0 1816.11 271.126   1
   2 -10   1 39.0725 167.322   1
   2 -10   2 346.912 196.584   1
   2 -10   3 3101.55 624.780   1
   2 -10   4 1655.02 168.798   1
   2 -10   8 158.176 204.602   1
   2 -10   9 11986.1 2277.71   1
   2 -10  10 147.723 213.561   1
   2 -10  11 475.095 216.530   1
   2 -10  12 245.141 199.476   1
  10  -2   4 543.033 312.827  -2
   2 -10  12 543.033 312.827   1
   2 -10  13 30.4176 182.530   1
  10  -2   5 255.464 305.969  -2
   2 -10  13 255.464 305.969   1
   2 -10  14 348.456 209.317   1
  10  -2   6 303.114 243.069  -2
   2 -10  14 303.114 243.069   1
   2 -10  15 451.542 195.802   1
  10  -2   7 201.726 53.7432  -2
   2 -10  15 201.726 53.7432   1
  10  -2   8 2241.33 661.811  -2
   2 -10  16 2241.33 661.811   1
  10  -2   9 3844.57 1071.12  -2
   2 -10  17 3844.57 1071.12   1
  -2  10 -18 373.216 84.6795   1
  10  -2  10 883.124 172.509  -2
   2 -10  18 883.124 172.509   1
  -2   9  11 11.0453 82.2168   1
   2  -9 -10 2707.44 806.299   1
   2  -9  -9 233.220 733.165   1
   2  -9  -8 1879.15 708.950   1
  -2   9   7 2059.13 849.674   1
   2  -9  -6 315.430 192.499   1
   2  -9  -5 1359.14 484.813   1
   2  -9  -4 864.045 411.414   1
   2  -9  -3 212.531 215.022   1
   2  -9  -2 5058.22 1420.20   1
   2  -9  -1 391.061 264.780   1
   2  -9   0 20.2510 229.693   1
  -2   9  -1 822.045 234.353   1
   2  -9   2 3202.87 811.734   1
   2  -9   3 2828.59 712.652   1
   2  -9   4 6148.30 1398.13   1
   2  -9   6 10117.7 2476.43   1
   2  -9   7 17451.6 4290.85   1
   2  -9   8 823.060 324.415   1
  -2   9  -9 4204.44 915.269   1
   2  -9  10 847.139 265.868   1
   9  -2   3 1954.03 378.613  -2
   2  -9  10 1954.03 378.613   1
   2  -9  11 788.799 296.321   1
   9  -2   4 3143.31 398.210  -2
   2  -9  11 3143.31 398.210   1
   2  -9  12 1511.53 216.076   1
   9  -2   5 6948.87 283.358  -2
   2  -9  12 6948.87 283.358   1
   2  -9  13 1549.25 273.111   1
   9  -2   6 4644.17 212.379  -2
   2  -9  13 4644.17 212.379   1
  -9   2  -7 1486.32 617.506  -2
  -2   9 -14 1486.32 617.506   1
   9  -2   8 1332.07 331.990  -2
   2  -9  15 1332.07 331.990   1
  -9   2  -9 4429.79 1290.83  -2
  -2   9 -16 4429.79 1290.83   1
  -9   2 -10 2753.37 1092.02  -2
  -2   9 -17 2753.37 1092.02   1
  -2   9 -18 146.944 173.379   1
  -2   9 -19 2084.23 552.656   1
   9  -2  12 1255.50 209.229  -2
   2  -9  19 1255.50 209.229   1
   2  -9  20 238.071 104.787   1
   9  -2  13 697.702 164.901  -2
   2  -9  20 697.702 164.901   1
  -2   8  13 28.9858 89.6033   1
   2  -8 -12 151.919 140.061   1
  -2   8  11 244.134 145.129   1
   2  -8 -10 7140.64 2050.00   1
   2  -8  -9 1235.91 492.505   1
   2  -8  -8 2310.44 512.292   1
   2  -8  -7 1333.23 324.720   1
   2  -8  -6 3176.08 923.907   1
   2  -8  -5 693.009 247.046   1
   2  -8  -4 10950.8 2749.63   1
   2  -8  -3 1900.33 454.407   1
   2  -8  -2 5967.47 931.643   1
   2  -8  -1 57.8823 224.145   1
   2  -8   0 4917.83 960.744   1
   2  -8   1 116.302 211.971   1
   2  -8   2 18214.0 1969.35   1
   2  -8   3 7376.67 1430.04   1
   2  -8   4 45499.6 5238.91   1
   2  -8   5 7995.85 2163.25   1
  -2   8  -6 17226.6 3163.40   1
   2  -8   7 1127.50 213.324   1
  -2   8  -8 454.085 277.338   1
   8  -2   2 3454.77 382.220  -2
   2  -8   8 3454.77 382.220   1
   2  -8   9 11316.8 2999.36   1
   2  -8  10 28616.2 3887.78   1
   8  -2   4 54986.0 430.581  -2
   2  -8  10 54986.0 430.581   1
   2  -8  11 695.741 276.955   1
   8  -2   5 1443.12 573.111  -2
   2  -8  11 1443.12 573.111   1
  -8   2  -6 7007.61 4532.38  -2
  -2   8 -12 7007.61 4532.38   1
   8  -2   7 10278.9 671.396  -2
   2  -8  13 10278.9 671.396   1
   8  -2   8 53661.8 10262.7  -2
   2  -8  14 53661.8 10262.7   1
   2  -8  15 49.8973 215.367   1
   8  -2   9 759.688 277.119  -2
   2  -8  15 759.688 277.119   1
   2  -8  16 1.81046 206.098   1
   8  -2  10 2851.42 414.286  -2
   2  -8  16 2851.42 414.286   1
  -2   8 -17 1948.53 317.477   1
   8  -2  11 2437.03 516.202  -2
   2  -8  17 2437.03 516.202   1
   2  -8  18 1347.65 340.163   1
   8  -2  12 4618.38 344.403  -2
   2  -8  18 4618.38 344.403   1
  -2   8 -19 1112.41 128.141   1
   8  -2  13 658.493 275.109  -2
   2  -8  19 658.493 275.109   1
   2  -8  20 323.970 191.735   1
   8  -2  14 1450.37 212.702  -2
   2  -8  20 1450.37 212.702   1
  -2   8 -21-94.7081 72.9719   1
   8  -2  15 236.927 153.742  -2
   2  -8  21 236.927 153.742   1
   2  -7 -15 40.4107 82.6618   1
  -2   7  14 37.8166 110.356   1
   2  -7 -13 127.101 121.110   1
   2  -7 -12 329.501 189.159   1
   2  -7 -11 430.621 193.546   1
   2  -7 -10 8660.84 1883.13   1
   2  -7  -9 201.224 207.461   1
   2  -7  -8 2714.87 787.455   1
   2  -7  -7 1123.58 301.153   1
   2  -7  -6 7973.98 1996.52   1
   2  -7  -5 187.958 251.774   1
   2  -7  -4 8773.22 1041.56   1
   2  -7  -3 2162.12 539.234   1
   2  -7  -2 24093.9 3950.06   1
   2  -7  -1 12196.8 1564.54   1
   2  -7   0 41439.2 3254.35   1
   2  -7   1 9218.37 1342.67   1
   2  -7   2 22269.7 2322.97   1
   2  -7   3 4004.57 757.016   1
   2  -7   4 18282.3 3080.56   1
   7  -2  -1 32507.5 345.108  -2
   2  -7   4 32507.5 345.108   1
   2  -7   5 223.043 223.863   1
   7  -2   0 1603.13 205.039  -2
   2  -7   5 1603.13 205.039   1
   2  -7   6 6606.78 1960.92   1
   2  -7   7 21519.6 2423.90   1
   7  -2   2 38244.7 253.688  -2
   2  -7   7 38244.7 253.688   1
   2  -7   8 11839.0 4455.68   1
   7  -2   3 22435.5 243.409  -2
   2  -7   8 22435.5 243.409   1
   2  -7   9-52.0378 345.988   1
   7  -2   4 9604.23 1320.15  -2
   2  -7   9 9604.23 1320.15   1
   7  -2   5 53291.3 551.216  -2
   2  -7  10 53291.3 551.216   1
   7  -2   6 1656.94 531.240  -2
   2  -7  11 1656.94 531.240   1
   7  -2   7 150048. 35453.0  -2
   2  -7  12 150048. 35453.0   1
   7  -2   8 19182.2 5837.04  -2
   2  -7  13 19182.2 5837.04   1
   7  -2   9 60230.8 6604.21  -2
   2  -7  14 60230.8 6604.21   1
  -2   7 -15 266.276 208.953   1
  -7   2 -10 7573.11 448.466  -2
  -2   7 -15 7573.11 448.466   1
   2  -7  16 1603.22 878.668   1
   7  -2  11 1844.76 431.051  -2
   2  -7  16 1844.76 431.051   1
   2  -7  17 53.8467 184.452   1
   7  -2  12 706.023 401.588  -2
   2  -7  17 706.023 401.588   1
   2  -7  18 1684.89 839.505   1
   7  -2  13 2296.80 359.568  -2
   2  -7  18 2296.80 359.568   1
  -2   7 -19 416.044 251.581   1
   7  -2  14 485.818 320.242  -2
   2  -7  19 485.818 320.242   1
   2  -7  20 106.776 123.200   1
   7  -2  15 136.526 241.264  -2
   2  -7  20 136.526 241.264   1
  -2   7 -21 79.2255 76.1428   1
   7  -2  16-16.9212 179.972  -2
   2  -7  21-16.9212 179.972   1
  -2   6  16 3.89079 84.7566   1
  -2   6  15 120.597 135.067   1
   2  -6 -14 66.7437 145.856   1
   2  -6 -13 5406.64 1323.57   1
   2  -6 -12 3506.91 733.786   1
   2  -6 -11 13337.7 3756.83   1
   2  -6 -10 12076.6 2516.04   1
  -2   6   9 3105.46 1232.95   1
  -2   6   8 157.249 301.365   1
   2  -6  -7 9541.00 3097.85   1
   2  -6  -6 3399.40 548.106   1
   2  -6  -5 273.262 245.939   1
   2  -6  -4 6207.82 1143.24   1
   2  -6  -3 4917.34 1255.69   1
   2  -6  -2 2551.64 577.364   1
   2  -6  -1 28252.3 3864.21   1
   2  -6   0 31247.9 1412.51   1
   2  -6   1 43098.7 7392.23   1
   2  -6   2 44776.9 5030.38   1
   6  -2  -2 74199.2 466.978  -2
   2  -6   2 74199.2 466.978   1
   2  -6   3 30388.0 4099.99   1
   2  -6   4 3440.31 746.650   1
   2  -6   5 3888.23 816.363   1
   2  -6   6 3672.42 590.117   1
  -6   2  -2 12217.7 424.923  -2
  -2   6  -6 12217.7 424.923   1
   2  -6   7 1282.05 472.325   1
   6  -2   3 1579.20 269.262  -2
   2  -6   7 1579.20 269.262   1
   2  -6   8-79.5900 597.622   1
  -6   2  -4 2677.51 330.597  -2
  -2   6  -8 2677.51 330.597   1
   6  -2   5 46425.9 6284.09  -2
   2  -6   9 46425.9 6284.09   1
   6  -2   6 61876.4 5057.30  -2
   2  -6  10 61876.4 5057.30   1
   6  -2   7 26967.7 1379.88  -2
   2  -6  11 26967.7 1379.88   1
   6  -2   8 36291.9 4541.54  -2
   2  -6  12 36291.9 4541.54   1
  -2   6 -13 3229.91 266.516   1
  -6   2  -9 7245.11 1388.36  -2
  -2   6 -13 7245.11 1388.36   1
  -2   6 -14 1224.85 226.053   1
   6  -2  10 2469.28 1009.58  -2
   2  -6  14 2469.28 1009.58   1
  -2   6 -15 19499.1 3606.63   1
   2  -6  16 15516.0 2941.38   1
   2  -6  17 1235.00 426.304   1
   2  -6  18 854.955 317.736   1
   6  -2  14 1944.32 413.436  -2
   2  -6  18 1944.32 413.436   1
   2  -6  19 181.392 158.988   1
   6  -2  15 133.285 353.121  -2
   2  -6  19 133.285 353.121   1
   2  -6  20 1486.07 866.124   1
   6  -2  16 694.913 280.213  -2
   2  -6  20 694.913 280.213   1
  -2   6 -21-3.65727 98.4498   1
   6  -2  17 108.991 210.043  -2
   2  -6  21 108.991 210.043   1
  -2   5  18 0.11491 87.9317   1
   2  -5 -17 113.546 96.3609   1
   2  -5 -16 239.349 167.214   1
   2  -5 -15 2757.11 560.595   1
   2  -5 -14 59.6897 146.175   1
  -2   5  13 15452.6 2814.27   1
   2  -5 -12 2982.12 544.149   1
   2  -5 -11 858.592 236.215   1
  -2   5  10 12816.9 1918.51   1
  -2   5   9 5141.59 1178.92   1
  -2   5   8 19771.1 3901.11   1
  -2   5   7 9181.35 1030.10   1
   2  -5  -6 1847.75 386.208   1
   2  -5  -5 16512.7 1643.12   1
   2  -5  -4 12968.4 1528.23   1
   2  -5  -3 131867. 27163.6   1
   2  -5  -2 1121.95 618.389   1
   2  -5  -1 125680. 14341.4   1
   2  -5   0 48296.3 3365.48   1
   2  -5   1 155461. 8608.64   1
   2  -5   2 3664.72 777.712   1
   2  -5   3 24123.1 3409.14   1
   2  -5   4 79222.5 7705.67   1
  -5   2  -1 127704. 943.141  -2
  -2   5  -4 127704. 943.141   1
   2  -5   5 100.992 333.622   1
   5  -2   2 662.139 317.799  -2
   2  -5   5 662.139 317.799   1
   2  -5   6 23850.3 235.137   1
   5  -2   3 51015.3 7543.07  -2
   2  -5   6 51015.3 7543.07   1
   5  -2   4 2544.37 558.031  -2
   2  -5   7 2544.37 558.031   1
   5  -2   5 40756.9 5709.51  -2
   2  -5   8 40756.9 5709.51   1
   5  -2   6 110636. 4728.23  -2
   2  -5   9 110636. 4728.23   1
   5  -2   7 12827.1 2419.28  -2
   2  -5  10 12827.1 2419.28   1
   5  -2   8 40352.2 3095.12  -2
   2  -5  11 40352.2 3095.12   1
   2  -5  12 486.715 294.833   1
   5  -2   9 4547.17 653.822  -2
   2  -5  12 4547.17 653.822   1
   2  -5  13 18159.7 1031.47   1
   5  -2  10 34064.7 509.068  -2
   2  -5  13 34064.7 509.068   1
   2  -5  14 153.687 310.683   1
   5  -2  11 5733.26 375.146  -2
   2  -5  14 5733.26 375.146   1
   2  -5  15 760.805 295.326   1
  -2   5 -16 1258.44 329.076   1
   5  -2  13 3537.00 413.000  -2
   2  -5  16 3537.00 413.000   1
  -2   5 -17 4465.19 993.408   1
   5  -2  14 1727.33 1848.02  -2
   2  -5  17 1727.33 1848.02   1
  -2   5 -18 2778.52 1215.80   1
   5  -2  15 1407.92 383.485  -2
   2  -5  18 1407.92 383.485   1
  -2   5 -19 918.800 141.878   1
   5  -2  16 4994.91 359.662  -2
   2  -5  19 4994.91 359.662   1
  -2   5 -20 93.0911 128.437   1
  -2   5 -21 222.960 96.5022   1
   5  -2  18 264.422 213.630  -2
   2  -5  21 264.422 213.630   1
  -2   5 -22 270.575 61.5805   1
  -2   4  19 11.6271 75.4486   1
   2  -4 -18 276.556 128.661   1
  -2   4  17 2422.62 678.212   1
  -2   4  16 829.906 339.125   1
  -2   4  15 10316.4 1608.01   1
   2  -4 -14 1428.32 601.654   1
  -2   4  13 2175.13 473.671   1
  -2   4  12 11554.8 1464.92   1
   2  -4 -11 1506.48 595.304   1
  -2   4  10 25833.2 4460.19   1
  -2   4   9 6444.70 925.845   1
   2  -4  -8 8390.69 2648.20   1
   2  -4  -7 22276.0 8282.56   1
   2  -4  -6 66866.5 5681.02   1
   2  -4  -5 43353.9 6109.54   1
  -2   4   4 2732.13 1247.92   1
  -2   4   3 51462.1 3463.27   1
   2  -4  -2 282169. 21082.3   1
  -2   4   1 3857.48 705.663   1
   2  -4   0 65194.1 6259.92   1
   2  -4   1 16952.5 1053.30   1
   2  -4   2 27509.6 2471.09   1
  -2   4  -3 10566.5 720.158   1
   2  -4   4 13800.3 1014.36   1
   4  -2   3 28562.0 468.988  -2
   2  -4   5 28562.0 468.988   1
  -4   2  -4 80551.6 5049.98  -2
  -2   4  -6 80551.6 5049.98   1
   4  -2   5 102953. 13765.6  -2
   2  -4   7 102953. 13765.6   1
  -4   2  -6 61463.3 17204.4  -2
  -2   4  -8 61463.3 17204.4   1
   4  -2   7 25913.0 5678.41  -2
   2  -4   9 25913.0 5678.41   1
  -2   4 -10 539.441 452.771   1
   4  -2   8 29899.2 2802.98  -2
   2  -4  10 29899.2 2802.98   1
   2  -4  11 35621.7 2190.94   1
  -2   4 -12 257.566 203.356   1
  -4   2 -10 3315.63 731.083  -2
  -2   4 -12 3315.63 731.083   1
  -2   4 -13 13633.7 1471.31   1
   2  -4  14 13491.9 2906.40   1
  -2   4 -15 146.502 204.087   1
   4  -2  13 140.392 435.080  -2
   2  -4  15 140.392 435.080   1
  -2   4 -16 2726.90 633.138   1
   2  -4  17 6663.77 1420.85   1
  -2   4 -18 370.808 212.920   1
   4  -2  16 1192.83 348.814  -2
   2  -4  18 1192.83 348.814   1
  -2   4 -19 1025.89 241.915   1
   4  -2  17-40.4110 307.449  -2
   2  -4  19-40.4110 307.449   1
  -2   4 -20 23.4707 110.667   1
   4  -2  18 1840.00 255.835  -2
   2  -4  20 1840.00 255.835   1
   2  -4  21 2837.32 594.535   1
   4  -2  19 632.050 190.674  -2
   2  -4  21 632.050 190.674   1
  -2   4 -22-30.0126 61.6552   1
   2  -3 -19 87.5434 92.6187   1
   2  -3 -18 7752.20 3196.37   1
  -2   3  17-31.2161 145.453   1
   2  -3 -16 6306.88 1743.73   1
   2  -3 -15 5153.05 1063.14   1
  -2   3  14 6155.22 2054.21   1
   2  -3 -13 1249.28 749.388   1
  -2   3  12 26893.3 5116.48   1
   2  -3 -11 252.756 227.167   1
  -2   3  10 1778.85 639.253   1
  -2   3   9 13249.7 2313.77   1
   2  -3  -8 141336. 18658.1   1
   2  -3  -7 18076.2 4268.88   1
   2  -3  -6 33961.3 4038.55   1
   2  -3  -5 77426.3 3072.30   1
   2  -3  -4 8292.26 3813.77   1
   2  -3  -3 27212.7 5779.84   1
   2  -3  -2 11435.6 1305.02   1
   2  -3  -1 150211. 13947.4   1
   2  -3   0 143511. 17038.5   1
   2  -3   1 192962. 14074.9   1
   2  -3   2 10909.9 977.264   1
  -2   3  -3 13745.3 255.989   1
   3  -2   2 20813.1 397.313  -2
   2  -3   3 20813.1 397.313   1
  -3   2  -3 310021. 23436.1  -2
  -2   3  -4 310021. 23436.1   1
  -3   2  -4 25136.3 3546.96  -2
  -2   3  -5 25136.3 3546.96   1
   3  -2   5 51860.8 1777.78  -2
   2  -3   6 51860.8 1777.78   1
   3  -2   6 71913.1 4835.67  -2
   2  -3   7 71913.1 4835.67   1
  -3   2  -7 7039.12 828.472  -2
  -2   3  -8 7039.12 828.472   1
  -2   3  -9 55248.1 13961.0   1
  -3   2  -8 56174.5 5644.01  -2
  -2   3  -9 56174.5 5644.01   1
  -2   3 -10 55356.0 3473.05   1
   3  -2   9 54522.9 25643.2  -2
   2  -3  10 54522.9 25643.2   1
  -2   3 -11 1794.76 681.230   1
   3  -2  10 2568.05 569.950  -2
   2  -3  11 2568.05 569.950   1
   2  -3  12 8166.96 2165.72   1
  -2   3 -13 814.206 276.771   1
   3  -2  12 575.114 409.822  -2
   2  -3  13 575.114 409.822   1
  -2   3 -14 2292.95 604.097   1
   3  -2  13 3360.76 423.486  -2
   2  -3  14 3360.76 423.486   1
   2  -3  15 356.109 206.459   1
   3  -2  14 170.800 83.0504  -2
   2  -3  15 170.800 83.0504   1
  -2   3 -16 140.458 200.765   1
   3  -2  15 1407.90 387.945  -2
   2  -3  16 1407.90 387.945   1
  -2   3 -17 462.356 167.046   1
   3  -2  16 151.953 356.276  -2
   2  -3  17 151.953 356.276   1
   2  -3  18 486.652 150.069   1
  -2   3 -19 2370.41 804.957   1
   3  -2  18 937.928 285.762  -2
   2  -3  19 937.928 285.762   1
   2  -3  20 847.466 112.630   1
   2  -3  21 2245.24 1180.49   1
  -2   3 -22 38.0734 60.0416   1
   2  -2 -20 1272.69 668.067   1
   2  -2 -19 1007.88 644.466   1
   2  -2 -18 2389.06 586.497   1
   2  -2 -17 1883.83 1010.67   1
   2  -2 -16 2990.13 487.947   1
   2  -2 -15 899.938 424.336   1
  -2   2  14 4171.53 1071.13   1
   2  -2 -13 451.537 227.235   1
   2  -2 -12 4178.18 987.696   1
  -2   2  11 185.731 229.663   1
  -2   2  10 26233.5 2347.62   1
  -2   2   9 79.5390 207.477   1
  -2   2   8 16992.6 2459.87   1
   2  -2  -7 610.194 357.765   1
   2  -2  -6 69479.2 4408.68   1
   2  -2  -5 3275.51 1178.40   1
  -2   2   3 3913.62 1925.96   1
   2  -2  -1 197.626 184.709   1
   2  -2   0 13245.9 1933.68   1
   2  -2   1 4732.94 478.614  -2
   2  -2   1 4732.94 478.614   1
   2  -2   2 11892.0 366.899  -2
   2  -2   2 11892.0 366.899   1
   2  -2   3 6852.27 2921.81  -2
   2  -2   3 6852.27 2921.81   1
  -2   2  -5 17914.1 5262.44  -2
  -2   2  -5 17914.1 5262.44   1
  -2   2  -6 7738.14 439.117  -2
  -2   2  -6 7738.14 439.117   1
   2  -2   7 95.1488 93.4592   1
   2  -2   7 102.883 134.970  -2
   2  -2   7 102.883 134.970   1
   2  -2   8 74334.1 10160.3   1
  -2   2  -9 410.085 203.705   1
   2  -2   9 497.048 339.492  -2
   2  -2   9 497.048 339.492   1
   2  -2  10 74452.1 9626.91   1
   2  -2  11 2406.20 1205.39   1
   2  -2  11 2553.40 309.347  -2
   2  -2  11 2553.40 309.347   1
  -2   2 -12 14938.2 2015.25   1
  -2   2 -13 284.263 232.308   1
   2  -2  13 309.519 359.204  -2
   2  -2  13 309.519 359.204   1
  -2   2 -14 28257.1 4693.92   1
   2  -2  15 427.856 213.952   1
   2  -2  15 96.9748 367.354  -2
   2  -2  15 96.9748 367.354   1
  -2   2 -16 3901.09 488.934   1
  -2   2 -17 3405.59 1368.38   1
   2  -2  17 2051.79 332.288  -2
   2  -2  17 2051.79 332.288   1
  -2   2 -18 2695.87 365.765   1
  -2   2 -19 1069.11 510.198   1
   2  -2  19 401.884 240.568  -2
   2  -2  19 401.884 240.568   1
  -2   2 -20 1693.67 427.161   1
  -2   2 -21-43.3442 77.8603   1
   2  -1 -21 2392.51 1452.69   1
   2  -1 -20 1988.60 800.958   1
  -2   1  19 2784.53 1285.93   1
   2  -1 -18 217.739 163.677   1
   2  -1 -17 633.657 181.414   1
  -2   1  16 277.479 236.291   1
  -2   1  15 105.730 228.037   1
   2  -1 -14 5839.27 1154.23   1
   2  -1 -13 915.629 260.969   1
  -2   1  12 6486.14 1139.79   1
   2  -1 -11 6709.58 1517.29   1
   2  -1 -10 15436.1 2828.44   1
   2  -1  -9 73130.4 3424.19   1
  -2   1   8 21860.5 3236.47   1
  -2   1   7 261839. 13313.9   1
   2  -1  -6 1947.23 451.883   1
   2  -1  -5 105820. 9547.98   1
   2  -1  -4 488136. 14384.8   1
   2  -1  -3 687.387 282.198   1
  -2   1   2 524.364 259.180   1
   1  -2  -1 1054.87 453.108  -2
   2  -1  -2 1054.87 453.108   1
   1  -2   1 118099. 8406.69  -2
   2  -1   0 118099. 8406.69   1
  -1   2  -2 473135. 1488.91  -2
  -2   1  -1 473135. 1488.91   1
  -1   2  -5 301189. 19525.1  -2
  -2   1  -4 301189. 19525.1   1
   1  -2   6 78686.1 718.662  -2
   2  -1   5 78686.1 718.662   1
   2  -1   6 64588.9 3041.40   1
  -2   1  -7 39005.5 4862.56   1
  -2   1  -8 106177. 6017.41   1
  -2   1  -9 24799.2 1604.88   1
   1  -2  10 28387.6 387.398  -2
   2  -1   9 28387.6 387.398   1
  -2   1 -10 529.615 200.851   1
   1  -2  11 684.399 558.789  -2
   2  -1  10 684.399 558.789   1
   2  -1  11 8433.40 2442.75   1
   1  -2  12 39066.6 5178.38  -2
   2  -1  11 39066.6 5178.38   1
   2  -1  12 32460.5 3170.94   1
   1  -2  13 62713.9 328.200  -2
   2  -1  12 62713.9 328.200   1
  -2   1 -13 603.304 791.089   1
   2  -1  14 4522.94 543.806   1
  -2   1 -15 66.2168 285.972   1
   2  -1  16 5405.44 1206.58   1
  -2   1 -17 831.168 151.516   1
  -2   1 -18 1367.49 255.580   1
   2  -1  19 163.571 108.678   1
  -2   1 -20 426.188 202.570   1
   2  -1  21 90.0344 58.2722   1
  -2   0  21 2269.83 1383.52   1
  -2   0  20 714.326 353.215   1
   2   0 -19 951.086 451.276   1
  -2   0  18 4059.51 1581.83   1
   2   0 -17 699.841 194.103   1
  -2   0  16 55.4845 220.343   1
  -2   0  15 2560.16 687.822   1
  -2   0  14 1641.48 404.606   1
   2   0 -13 48525.2 2909.85   1
   2   0 -12 6879.50 1711.03   1
   2   0 -11 34467.2 4332.79   1
  -2   0  10 26667.1 1358.22   1
   2   0  -9 80942.3 8464.51   1
   2   0  -8 1336.87 911.425   1
   2   0  -7 32646.9 2624.72   1
  -2   0   6 65784.0 9819.67   1
   2   0  -5 70863.8 6155.36   1
   2   0  -4 1036.86 473.762   1
   2   0  -3 3330.16 249.236   1
   2   0  -2 5054.12 449.707   1
  -2   0   1 57515.4 410.068   1
   0   2  -1 75370.9 2709.43  -2
  -2   0   1 75370.9 2709.43   1
   0   2  -4 22286.3 4878.78  -2
  -2   0  -2 22286.3 4878.78   1
   0   2  -5 125752. 1954.10  -2
  -2   0  -3 125752. 1954.10   1
  -2   0  -4 28446.0 1922.80   1
   0   2  -6 68472.7 759.366  -2
  -2   0  -4 68472.7 759.366   1
   2   0   5 13405.3 913.231   1
   0   2  -7 76061.8 826.429  -2
  -2   0  -5 76061.8 826.429   1
   2   0   6 9495.17 5076.07   1
  -2   0  -7 47761.2 3679.23   1
  -2   0  -8 21797.0 4326.95   1
   0  -2  10 54919.8 338.007  -2
   2   0   8 54919.8 338.007   1
  -2   0  -9 1000.42 600.191   1
  -2   0 -10 27006.4 4378.87   1
   2   0  11 3088.03 683.999   1
  -2   0 -12 5699.65 965.888   1
   0  -2  14 2932.73 308.507  -2
   2   0  12 2932.73 308.507   1
  -2   0 -13 11127.8 1378.95   1
  -2   0 -14 5703.57 2461.19   1
   0  -2  16 5262.08 325.584  -2
   2   0  14 5262.08 325.584   1
  -2   0 -15 14849.8 2266.53   1
  -2   0 -16 347.726 202.361   1
  -2   0 -17 1256.93 404.076   1
   2   0  18 332.234 127.231   1
  -2   0 -19 3056.98 1033.11   1
   2   0  20 837.962 346.551   1
   2   1 -22 766.965 377.692   1
   2   1 -21 1619.30 826.713   1
   2   1 -20 3825.72 1992.32   1
   2   1 -19 197.229 142.436   1
   2   1 -18 1370.89 429.175   1
  -2  -1  17 1797.87 543.183   1
  -2  -1  16 1430.06 312.292   1
   2   1 -15 8921.79 2076.38   1
   2   1 -14 2871.59 1213.03   1
   2   1 -13 40591.4 8227.73   1
  -2  -1  12 8356.69 1004.65   1
   2   1 -11 24943.0 2872.10   1
   2   1 -10 47337.7 5540.02   1
  -2  -1   9 205165. 19970.9   1
  -2  -1   8 12788.9 1605.76   1
   2   1  -7 102752. 1625.92   1
  -2  -1   6 23683.6 4044.44   1
   2   1  -5 22916.1 715.016   1
  -1  -2  -2 50464.3 871.944  -2
   2   1  -5 50464.3 871.944   1
   2   1  -4 11309.2 635.309   1
  -2  -1   3 361543. 27037.6   1
  -1  -2   0 764819. 1204.12  -2
   2   1  -3 764819. 1204.12   1
  -1  -2   1 11891.3 681.097  -2
   2   1  -2 11891.3 681.097   1
   1   2  -3 174300. 1186.33  -2
  -2  -1   0 174300. 1186.33   1
   2   1   1 287568. 1121.18   1
  -1  -2   4 348226. 15897.3  -2
   2   1   1 348226. 15897.3   1
  -2  -1  -2 59496.0 6160.55   1
  -1  -2   5 106277. 4691.97  -2
   2   1   2 106277. 4691.97   1
  -2  -1  -3 11876.6 1848.83   1
   1   2  -6 10891.5 553.993  -2
  -2  -1  -3 10891.5 553.993   1
  -2  -1  -4 641.064 694.744   1
  -2  -1  -5 9610.07 1481.94   1
  -2  -1  -6 72397.7 7556.98   1
  -2  -1  -7 21693.8 1825.95   1
  -2  -1  -8 135.832 184.145   1
   2   1   9 27192.7 7263.36   1
  -2  -1 -10 1414.49 560.186   1
  -2  -1 -11 30116.4 3673.99   1
   2   1  12 144.771 215.780   1
  -2  -1 -13 12176.5 2357.93   1
  -2  -1 -14 1090.08 554.111   1
   2   1  15 4662.52 963.361   1
   2   1  16 105.723 156.847   1
   2   1  17 313.954 130.670   1
  -2  -1 -18 109.683 111.589   1
  -2  -1 -19 448.990 217.005   1
   2   2 -22 513.690 235.885   1
  -2  -2  21 93.5451 103.715   1
   2   2 -20 412.538 278.437   1
  -2  -2  19 616.145 262.726   1
   2   2 -18 77.7028 158.730   1
   2   2 -17 1116.32 293.078   1
  -2  -2  16 11641.4 3669.96   1
  -2  -2  15 2334.92 595.638   1
   2   2 -14 4242.49 1282.23   1
   2   2 -13 4520.98 1015.07   1
   2   2 -12 40425.5 4226.41   1
   2   2 -11 5482.59 1006.89   1
  -2  -2  10 66226.2 9171.44   1
   2   2  -9 9364.64 1299.75   1
  -2  -2   8 7386.03 2273.30   1
   2   2  -7 82749.9 8530.61   1
  -2  -2   6 73323.0 3918.83   1
  -2  -2   5 23862.3 2261.34   1
  -2  -2   0 45035.3 6703.92  -2
   2   2  -4 45035.3 6703.92   1
  -2  -2   1 45887.8 300.110  -2
   2   2  -3 45887.8 300.110   1
  -2  -2   2 153224. 566.804   1
  -2  -2   2 63033.2 21514.5  -2
   2   2  -2 63033.2 21514.5   1
  -2  -2   3 48502.0 1879.52  -2
   2   2  -1 48502.0 1879.52   1
   2   2  -4 49715.5 4181.89  -2
  -2  -2   0 49715.5 4181.89   1
  -2  -2  -1 44474.9 3167.70   1
   2   2   2 54691.3 2755.15   1
  -2  -2  -3 59010.0 3807.86   1
  -2  -2  -4 3317.29 1352.99   1
   2   2   5 4239.87 782.741   1
   2   2   6 5083.01 2100.09   1
  -2  -2  -7 17190.9 3020.98   1
  -2  -2  -8 19971.3 2573.16   1
  -2  -2  -9 2540.67 672.310   1
  -2  -2 -10 317.683 233.171   1
   2   2  11 14928.0 5667.83   1
   2   2  12 735.621 267.813   1
   2   2  13 6709.18 1783.68   1
  -2  -2 -14 610.282 195.413   1
   2   2  15 555.076 197.094   1
   2   2  16 473.396 269.816   1
  -2  -2 -17 112.756 111.327   1
   2   2  18 45.2559 73.7497   1
  -2  -3  22-31.1180 115.571   1
  -2  -3  21-19.3260 89.8859   1
  -2  -3  20 94.9199 125.871   1
   2   3 -19 55.6851 129.401   1
  -2  -3  18 3562.69 1354.07   1
  -2  -3  17 836.008 366.485   1
  -2  -3  16 3977.27 1390.68   1
   2   3 -15 100.855 227.464   1
   2   3 -14 17287.5 3334.54   1
  -2  -3  13 6969.81 1669.65   1
   2   3 -12 20870.3 3956.87   1
   2   3 -11 1773.43 406.266   1
  -2  -3  10 731.734 259.114   1
   2   3  -9 1881.94 355.891   1
   3   2   4 3727.60 373.145  -2
  -2  -3   9 3727.60 373.145   1
  -2  -3   8 56651.1 9504.97   1
   2   3  -7 453.183 241.151   1
   3   2   2 2042.83 950.777  -2
  -2  -3   7 2042.83 950.777   1
   3   2   1 13841.3 435.669  -2
  -2  -3   6 13841.3 435.669   1
  -2  -3   5 1200.03 290.741   1
   3   2   0 2887.24 1074.63  -2
  -2  -3   5 2887.24 1074.63   1
  -2  -3   4 61972.3 498.106   1
   3   2  -1 39415.4 2223.90  -2
  -2  -3   4 39415.4 2223.90   1
   3   2  -2 20752.2 905.165  -2
  -2  -3   3 20752.2 905.165   1
  -3  -2   3 19427.7 835.808  -2
   2   3  -2 19427.7 835.808   1
  -2  -3   1 19286.8 2361.79   1
   3   2  -4 39716.1 624.276  -2
  -2  -3   1 39716.1 624.276   1
   2   3   0 15552.3 339.018   1
   3   2  -5 82506.9 805.245  -2
  -2  -3   0 82506.9 805.245   1
  -2  -3  -1 8923.41 1319.47   1
   3   2  -6 14512.8 416.726  -2
  -2  -3  -1 14512.8 416.726   1
  -2  -3  -2 2584.18 479.767   1
  -2  -3  -3 28407.7 3928.68   1
  -2  -3  -4 373.483 190.511   1
   2   3   5 12338.6 1730.08   1
  -2  -3  -6 11976.9 1381.45   1
  -2  -3  -7 3265.05 1664.17   1
  -2  -3  -8 27012.8 5407.71   1
  -2  -3  -9 11762.8 4132.73   1
  -2  -3 -10 2826.27 580.007   1
  -2  -3 -11 3375.93 1356.46   1
  -2  -3 -12 6509.66 1473.39   1
   2   3  13 515.875 173.817   1
   2   3  14 113.738 153.993   1
   2   3  15 466.799 170.307   1
  -2  -3 -16 75.0149 105.724   1
  -2  -3 -17 1137.49 523.930   1
   2   4 -22 74.1341 118.297   1
   2   4 -21-48.5704 159.441   1
   2   4 -20 491.810 649.481   1
  -2  -4  19 596.189 391.633   1
  -2  -4  18 1393.91 272.251   1
  -2  -4  17 1069.87 513.767   1
  -2  -4  16 1133.51 379.599   1
   2   4 -15 3297.64 871.613   1
  -2  -4  14 13061.0 3777.08   1
  -2  -4  13 331.476 285.683   1
   2   4 -12 2027.33 594.607   1
  -2  -4  11 2754.43 921.734   1
  -2  -4  10 13500.9 1641.74   1
  -2  -4   9 1944.84 431.104   1
  -4  -2  -3 1344.12 489.927  -2
   2   4  -9 1344.12 489.927   1
   2   4  -8 44564.3 2583.30   1
   4   2   2 77913.7 514.215  -2
  -2  -4   8 77913.7 514.215   1
   4   2   1 14553.0 1542.94  -2
  -2  -4   7 14553.0 1542.94   1
   4   2   0 13676.9 2213.10  -2
  -2  -4   6 13676.9 2213.10   1
  -2  -4   5 163785. 742.138   1
   4   2  -1 106795. 22814.5  -2
  -2  -4   5 106795. 22814.5   1
  -4  -2   2 55607.3 6374.52  -2
   2   4  -4 55607.3 6374.52   1
   4   2  -3 12945.6 663.149  -2
  -2  -4   3 12945.6 663.149   1
   2   4  -2 3158.40 264.556   1
   4   2  -4 69316.4 5007.70  -2
  -2  -4   2 69316.4 5007.70   1
  -2  -4   1 9491.51 774.580   1
   4   2  -5 14994.6 413.603  -2
  -2  -4   1 14994.6 413.603   1
  -2  -4   0 33425.8 3123.21   1
   4   2  -6 59503.1 405.700  -2
  -2  -4   0 59503.1 405.700   1
  -2  -4  -1 392.743 374.689   1
  -2  -4  -2 10673.8 2228.67   1
  -2  -4  -3 2059.29 669.984   1
  -2  -4  -4 19834.6 5086.00   1
  -2  -4  -5 5931.91 891.729   1
  -2  -4  -6 49818.8 10270.2   1
  -2  -4  -7 314.098 218.657   1
  -2  -4  -8 5221.73 1014.38   1
  -2  -4  -9 607.574 337.367   1
   2   4  10 3039.44 820.650   1
   2   4  11 67.7707 165.831   1
  -2  -4 -12 911.616 434.053   1
  -2  -4 -13 77.8237 141.315   1
  -2  -4 -14 918.769 291.912   1
   2   4  15 10.7043 94.3197   1
  -2  -4 -16 1422.36 857.172   1
  -2  -5  22-0.23187 92.3471   1
   2   5 -21 538.082 339.431   1
  -2  -5  20 74.6892 145.722   1
  -2  -5  19 758.889 655.865   1
   2   5 -18 585.824 486.070   1
  -2  -5  17 7430.85 5922.16   1
  -2  -5  16 2989.13 2045.27   1
  -2  -5  15 3160.94 2066.36   1
  -2  -5  14 1688.81 1071.92   1
  -2  -5  13 58.6896 267.954   1
   5   2   6 804.893 469.014  -2
  -2  -5  13 804.893 469.014   1
  -2  -5  12 752.913 408.980   1
   5   2   5 1058.53 451.398  -2
  -2  -5  12 1058.53 451.398   1
  -2  -5  11 196.068 290.003   1
  -5  -2  -4 1407.68 938.018  -2
   2   5 -11 1407.68 938.018   1
  -2  -5  10 4326.00 1633.83   1
   5   2   3 29712.0 538.376  -2
  -2  -5  10 29712.0 538.376   1
  -2  -5   9 6935.87 379.303   1
   5   2   2 10081.3 2705.23  -2
  -2  -5   9 10081.3 2705.23   1
   5   2   1 61014.8 7462.84  -2
  -2  -5   8 61014.8 7462.84   1
   5   2   0 98071.9 23489.1  -2
  -2  -5   7 98071.9 23489.1   1
   5   2  -1 30383.9 2922.82  -2
  -2  -5   6 30383.9 2922.82   1
   5   2  -2 42221.3 5488.55  -2
  -2  -5   5 42221.3 5488.55   1
  -2  -5   4 8880.90 219.078   1
   5   2  -3 12148.3 1282.66  -2
  -2  -5   4 12148.3 1282.66   1
  -2  -5   3 2048.64 298.835   1
  -2  -5   2 669.927 268.049   1
   5   2  -5 2855.26 254.358  -2
  -2  -5   2 2855.26 254.358   1
  -2  -5   1 1447.27 381.092   1
  -2  -5   0 15924.3 3558.88   1
  -2  -5  -1 32701.3 8284.61   1
  -2  -5  -2 28730.0 5788.10   1
  -2  -5  -3 20731.6 6203.36   1
  -2  -5  -4 11445.8 4040.63   1
  -2  -5  -5 11067.0 3311.68   1
  -2  -5  -6 7835.11 2461.57   1
  -2  -5  -7 6490.38 2401.59   1
  -2  -5  -8 590.483 280.906   1
  -2  -5  -9 1708.57 852.158   1
  -2  -5 -10 1768.49 616.007   1
  -2  -5 -11 23.2085 175.541   1
   2   5  12 114.029 162.720   1
  -2  -5 -13 94.4895 129.521   1
  -2  -5 -14 2695.27 1160.39   1
  -2  -6  21 419.248 458.802   1
  -2  -6  20 53.5252 132.067   1
  -2  -6  19 887.318 622.125   1
   2   6 -18 1366.48 1175.39   1
  -2  -6  17 1427.42 929.938   1
  -2  -6  16 180.938 234.283   1
  -2  -6  15 172.784 252.815   1
  -2  -6  14 361.343 266.837   1
   6   2   6 1615.75 459.607  -2
  -2  -6  14 1615.75 459.607   1
  -2  -6  13 189.488 268.734   1
   6   2   5 276.120 440.481  -2
  -2  -6  13 276.120 440.481   1
   2   6 -12 3572.68 302.316   1
  -2  -6  11 809.868 493.503   1
   6   2   3 12674.6 703.053  -2
  -2  -6  11 12674.6 703.053   1
   6   2   2 33401.7 3917.98  -2
  -2  -6  10 33401.7 3917.98   1
   6   2   1 38425.5 3790.46  -2
  -2  -6   9 38425.5 3790.46   1
   6   2   0 913.839 357.268  -2
  -2  -6   8 913.839 357.268   1
   6   2  -1 28612.2 1558.80  -2
  -2  -6   7 28612.2 1558.80   1
  -2  -6   6 1062.03 209.889   1
   6   2  -2 945.877 355.047  -2
  -2  -6   6 945.877 355.047   1
  -2  -6   5 8486.46 223.256   1
   6   2  -3 13680.2 2303.53  -2
  -2  -6   5 13680.2 2303.53   1
  -2  -6   4 120.057 284.731   1
   6   2  -4 260.616 305.032  -2
  -2  -6   4 260.616 305.032   1
  -2  -6   3 6087.92 1464.46   1
   6   2  -5 5253.62 366.442  -2
  -2  -6   3 5253.62 366.442   1
  -2  -6   2 3654.17 854.031   1
   2   6  -1 415.197 256.548   1
  -2  -6   0 2682.61 1105.19   1
  -2  -6  -1 32595.5 8056.49   1
  -2  -6  -2 128.636 260.267   1
   2   6   3 24169.8 6720.86   1
  -2  -6  -4 70.5097 260.964   1
  -2  -6  -5 10082.2 3416.92   1
  -2  -6  -6 2500.97 899.353   1
  -2  -6  -7 2508.19 930.608   1
  -2  -6  -8 1043.80 550.823   1
  -2  -6  -9 541.152 320.768   1
  -2  -6 -10 73.2417 165.610   1
  -2  -6 -11 1068.34 422.619   1
  -2  -6 -12 934.409 572.391   1
   2   6  13 884.682 371.687   1
  -2  -7  20 135.818 115.292   1
  -2  -7  19 276.557 198.815   1
  -2  -7  18 246.413 209.967   1
  -2  -7  17 52.5994 170.546   1
  -2  -7  16 149.328 182.751   1
  -2  -7  15 206.840 219.394   1
   7   2   6 1102.22 386.009  -2
  -2  -7  15 1102.22 386.009   1
  -2  -7  14 1421.15 952.557   1
   7   2   5 2380.81 416.152  -2
  -2  -7  14 2380.81 416.152   1
  -2  -7  13 516.774 235.967   1
   7   2   3 1095.92 473.642  -2
  -2  -7  12 1095.92 473.642   1
   7   2   2 36702.3 439.211  -2
  -2  -7  11 36702.3 439.211   1
   7   2   1 13136.0 1429.99  -2
  -2  -7  10 13136.0 1429.99   1
   7   2   0 7886.49 140.498  -2
  -2  -7   9 7886.49 140.498   1
   7   2  -1 16522.6 2222.59  -2
  -2  -7   8 16522.6 2222.59   1
  -2  -7   7 235.512 235.480   1
   7   2  -2 3501.24 519.014  -2
  -2  -7   7 3501.24 519.014   1
  -2  -7   6 3642.55 926.314   1
   7   2  -3 5305.14 506.735  -2
  -2  -7   6 5305.14 506.735   1
  -2  -7   5 1.16192 278.631   1
   7   2  -4 184.547 372.753  -2
  -2  -7   5 184.547 372.753   1
  -2  -7   4 3342.73 891.476   1
  -2  -7   3 2088.19 494.427   1
  -2  -7   2 6399.76 2240.89   1
  -2  -7   1 493.744 263.686   1
  -2  -7   0 364.225 264.348   1
  -2  -7  -1 5340.51 5143.58   1
  -2  -7  -2 29.2607 272.738   1
  -2  -7  -3 10172.7 4379.18   1
  -2  -7  -4 3125.59 1520.21   1
  -2  -7  -5 743.727 415.686   1
  -2  -7  -6 392.435 219.542   1
  -2  -7  -7 819.819 359.987   1
  -2  -7  -8 3961.76 1581.40   1
   2   7   9 472.397 242.261   1
   2   7  10 129.392 115.019   1
   2   7  11 1278.28 578.907   1
  -2  -8  19-1014.85 1524.50   1
  -2  -8  18 47.9998 124.375   1
   8   2   8 167.496 226.533  -2
  -2  -8  18 167.496 226.533   1
  -2  -8  17-22.4260 192.928   1
   8   2   7 698.567 259.650  -2
  -2  -8  17 698.567 259.650   1
  -2  -8  16 1779.48 1086.49   1
  -2  -8  15 51.6698 162.233   1
   8   2   5 1399.49 327.551  -2
  -2  -8  15 1399.49 327.551   1
  -2  -8  14 4328.66 899.014   1
   8   2   3 1861.11 546.351  -2
  -2  -8  13 1861.11 546.351   1
   8   2   2 1654.27 416.442  -2
  -2  -8  12 1654.27 416.442   1
   8   2   1 1351.29 288.287  -2
  -2  -8  11 1351.29 288.287   1
   8   2   0 1095.66 397.344  -2
  -2  -8  10 1095.66 397.344   1
  -2  -8   9 797.788 187.407   1
   8   2  -1 1913.56 395.701  -2
  -2  -8   9 1913.56 395.701   1
  -2  -8   8 596.148 183.595   1
   8   2  -2 838.990 314.006  -2
  -2  -8   8 838.990 314.006   1
  -2  -8   7 158.490 237.996   1
   8   2  -3 871.910 282.161  -2
  -2  -8   7 871.910 282.161   1
   2   8  -6 379.817 242.666   1
  -2  -8   5 2303.89 614.794   1
  -2  -8   4 4489.38 1158.79   1
  -2  -8   3 4597.34 1101.14   1
  -2  -8   2 12015.8 2537.64   1
  -2  -8   1 213.042 201.751   1
  -2  -8   0 3046.89 1469.02   1
  -2  -8  -1 554.276 343.867   1
  -2  -8  -2 109.973 198.973   1
  -2  -8  -3 236.195 198.629   1
  -2  -8  -4 247.484 173.487   1
  -2  -8  -5 12.1099 167.041   1
  -2  -8  -6 65.0123 138.559   1
  -2  -8  -7 123.001 123.402   1
  -2  -8  -8 53.1215 104.249   1
   2   8   9 93.8674 76.8953   1
  -2  -9  18 39.6098 95.4311   1
   9   2   7 261.989 140.887  -2
  -2  -9  18 261.989 140.887   1
  -2  -9  17 15.4149 103.467   1
   9   2   6 675.978 173.810  -2
  -2  -9  17 675.978 173.810   1
  -2  -9  15 74.8938 134.222   1
   9   2   4 57.4140 39.3350  -2
  -2  -9  15 57.4140 39.3350   1
   9   2   3 1290.06 269.316  -2
  -2  -9  14 1290.06 269.316   1
   9   2   2 853.343 204.575  -2
  -2  -9  13 853.343 204.575   1
   9   2   1 2614.13 1102.08  -2
  -2  -9  12 2614.13 1102.08   1
  -2  -9  11 351.107 146.586   1
   9   2   0 533.819 246.428  -2
  -2  -9  11 533.819 246.428   1
  -2  -9  10 5453.09 953.347   1
   9   2  -1 9968.49 364.843  -2
  -2  -9  10 9968.49 364.843   1
  -2  -9   9 1.28482 163.341   1
  -2  -9   8 2256.55 780.149   1
  -2  -9   7 2382.57 522.230   1
  -2  -9   6 699.136 334.098   1
  -2  -9   5 107.080 172.812   1
  -2  -9   4 4370.42 1342.03   1
  -2  -9   3 674.153 285.781   1
  -2  -9   2 3198.70 1314.86   1
  -2  -9   1-21.9588 160.738   1
  -2  -9   0 1165.92 421.662   1
  -2  -9  -1 19.2606 143.978   1
  -2  -9  -2 693.797 254.372   1
  -2  -9  -3 203.493 159.216   1
  -2  -9  -4 193.322 122.219   1
  -2  -9  -5 46.8671 95.8972   1
  -2  -9  -6 676.427 309.001   1
  10   2   3 387.770 134.430  -2
  -2 -10  15 387.770 134.430   1
  10   2   2 653.678 210.842  -2
  -2 -10  14 653.678 210.842   1
  10   2   1 768.559 160.936  -2
  -2 -10  13 768.559 160.936   1
  -2 -10  12 161.846 136.733   1
  10   2   0 704.466 447.746  -2
  -2 -10  12 704.466 447.746   1
  -2 -10  11 403.774 102.931   1
  10   2  -1 410.682 160.210  -2
  -2 -10  11 410.682 160.210   1
  -2 -10  10 3.20244 109.874   1
  -2 -10   9 17.1302 113.916   1
  -2 -10   8 1211.45 256.260   1
  -2 -10   7-6.45700 116.773   1
  -2 -10   6 1255.32 241.478   1
  -2 -10   5 66.6253 116.292   1
  -2 -10   4 968.304 478.507   1
  -2 -10   3 829.079 417.792   1
  -2 -10   2 462.775 276.156   1
  -2 -10   1 97.8563 99.6354   1
  -2 -10   0 454.128 193.615   1
  -2 -10  -1 110.855 84.5489   1
  -2 -10  -2 222.009 77.8504   1
   3 -12  -3 364.087 77.0336   1
   3 -12  -2 404.778 224.647   1
   3 -12  -1 1438.25 879.616   1
   3 -12   0 1403.09 650.267   1
   3 -12   1 432.352 164.181   1
   3 -12  13 1191.59 90.1005   1
   3 -11  -7 14.5175 82.7923   1
   3 -11  -6 503.131 333.293   1
   3 -11  -5 124.903 106.423   1
   3 -11  -4 3419.00 1330.48   1
   3 -11  -3 1675.99 827.134   1
   3 -11  -2 4186.71 1226.30   1
   3 -11  -1 58.0138 144.195   1
   3 -11   0 3570.86 1114.31   1
   3 -11   1 111.609 144.370   1
   3 -11   2 339.343 158.350   1
   3 -11   3 329.258 182.062   1
   3 -11   9 189.059 158.411   1
   3 -11  10 6895.02 868.288   1
   3 -11  11 326.395 247.201   1
   3 -11  12 1539.65 173.632   1
   3 -11  13 183.538 154.375   1
   3 -11  14 253.642 152.699   1
   3 -11  15 197.394 128.436   1
  11  -3   7 936.351 202.607  -2
   3 -11  15 936.351 202.607   1
   3 -11  16 31.2680 112.861   1
  11  -3   8 195.578 222.112  -2
   3 -11  16 195.578 222.112   1
   3 -11  17 140.209 99.8586   1
  11  -3   9-43.8462 146.230  -2
   3 -11  17-43.8462 146.230   1
   3 -10  -9 1.02174 87.7652   1
   3 -10  -8 25.1489 111.010   1
   3 -10  -7 709.490 412.136   1
  -3  10   6 6261.77 1973.15   1
  -3  10   5 2537.85 924.941   1
   3 -10  -4 3054.71 918.846   1
   3 -10  -3 552.685 224.093   1
   3 -10  -2 1288.43 483.490   1
   3 -10  -1 7107.96 1314.66   1
   3 -10   0 3201.39 675.065   1
   3 -10   1 2652.76 407.478   1
   3 -10   2 812.823 196.114   1
   3 -10   3 634.444 162.429   1
   3 -10   4 2451.44 620.810   1
   3 -10   5 11754.5 2114.07   1
   3 -10   6 869.140 372.434   1
   3 -10   7 649.485 196.398   1
   3 -10   8 9804.51 1580.26   1
   3 -10   9 896.983 356.141   1
   3 -10  10 1233.81 534.345   1
   3 -10  11 274.631 212.549   1
   3 -10  12 165.122 197.110   1
  10  -3   5 356.346 311.936  -2
   3 -10  12 356.346 311.936   1
   3 -10  13 1251.90 220.968   1
  10  -3   6 2265.10 317.983  -2
   3 -10  13 2265.10 317.983   1
   3 -10  14 781.522 161.274   1
  10  -3   7 811.036 272.728  -2
   3 -10  14 811.036 272.728   1
   3 -10  15 156.705 210.529   1
  10  -3   8 64.3974 37.6230  -2
   3 -10  15 64.3974 37.6230   1
  10  -3   9 928.609 218.854  -2
   3 -10  16 928.609 218.854   1
  10  -3  10 1457.37 216.291  -2
   3 -10  17 1457.37 216.291   1
  10  -3  11 1094.93 189.021  -2
   3 -10  18 1094.93 189.021   1
  10  -3  12 352.865 139.458  -2
   3 -10  19 352.865 139.458   1
   3  -9 -12 194.486 79.7555   1
   3  -9 -11 66.5248 104.111   1
   3  -9 -10 818.506 281.254   1
   3  -9  -9 5001.83 1278.23   1
   3  -9  -8 300.938 164.206   1
   3  -9  -7 13397.3 3782.02   1
   3  -9  -6 2445.89 433.056   1
   3  -9  -5 4459.60 1095.76   1
   3  -9  -4 1195.20 573.098   1
   3  -9  -3 3248.36 1050.38   1
  -3   9   2 3390.05 956.635   1
  -3   9   1 5199.89 977.384   1
   3  -9   0 530.557 221.717   1
   3  -9   1 421.143 236.781   1
   3  -9   2 1251.75 377.476   1
   3  -9   3 2875.80 680.249   1
   3  -9   4 2707.71 832.013   1
   3  -9   5 2696.71 817.026   1
   3  -9   6 5157.64 1637.73   1
   3  -9   7 1379.80 409.658   1
   3  -9   8 234.942 222.727   1
  -3   9  -9 3217.00 769.968   1
   3  -9  10 1998.02 635.138   1
   3  -9  11 3302.10 1054.47   1
   9  -3   5 5223.51 382.285  -2
   3  -9  11 5223.51 382.285   1
   3  -9  12 2189.04 234.373   1
   9  -3   6 2954.27 570.879  -2
   3  -9  12 2954.27 570.879   1
   3  -9  13 3198.22 280.239   1
   9  -3   7 4363.74 438.840  -2
   3  -9  13 4363.74 438.840   1
   9  -3   8 3851.59 543.846  -2
   3  -9  14 3851.59 543.846   1
   9  -3   9 3141.72 548.695  -2
   3  -9  15 3141.72 548.695   1
   9  -3  10 899.099 236.547  -2
   3  -9  16 899.099 236.547   1
   9  -3  11 1292.08 663.857  -2
   3  -9  17 1292.08 663.857   1
  -3   9 -18 1483.69 89.7444   1
   9  -3  12 1479.40 506.780  -2
   3  -9  18 1479.40 506.780   1
  -3   9 -19 612.446 102.891   1
   3  -9  20 150.229 88.5561   1
   9  -3  14 395.898 170.714  -2
   3  -9  20 395.898 170.714   1
   3  -8 -14 61.4272 73.9394   1
   3  -8 -13 2998.21 747.700   1
   3  -8 -12 1320.92 822.956   1
   3  -8 -11 20.0603 146.119   1
   3  -8 -10 232.496 171.159   1
   3  -8  -9 18076.1 5662.18   1
  -3   8   8 1085.87 477.964   1
   3  -8  -7 13072.9 3295.14   1
   3  -8  -6 1380.98 529.170   1
   3  -8  -5 1926.89 689.677   1
   3  -8  -4 282.761 256.731   1
   3  -8  -3 21045.2 3959.30   1
   3  -8  -2 1017.62 235.716   1
  -3   8   1 257.605 245.582   1
  -3   8   0 4542.46 1011.82   1
   3  -8   1 7262.61 1319.64   1
   3  -8   2 264.386 233.289   1
   3  -8   3 29427.4 9108.99   1
   3  -8   4 2341.28 839.054   1
   3  -8   5 31417.8 6670.37   1
   3  -8   6 264.251 266.628   1
   3  -8   7 10037.9 1628.30   1
   3  -8   8 1209.18 447.699   1
   8  -3   3 3248.77 374.248  -2
   3  -8   8 3248.77 374.248   1
   3  -8   9 14807.5 3044.59   1
   8  -3   4 19057.6 257.085  -2
   3  -8   9 19057.6 257.085   1
   3  -8  10 8315.73 2231.59   1
   8  -3   5 8311.69 1263.67  -2
   3  -8  10 8311.69 1263.67   1
   3  -8  11 4306.13 889.060   1
   8  -3   6 5193.63 1304.73  -2
   3  -8  11 5193.63 1304.73   1
   8  -3   7 6382.18 1228.15  -2
   3  -8  12 6382.18 1228.15   1
   8  -3   8 41285.0 6755.46  -2
   3  -8  13 41285.0 6755.46   1
   8  -3   9 4464.51 1368.10  -2
   3  -8  14 4464.51 1368.10   1
  -8   3 -10 8637.37 1631.73  -2
  -3   8 -15 8637.37 1631.73   1
   8  -3  11 9113.50 1382.92  -2
   3  -8  16 9113.50 1382.92   1
   8  -3  12 1064.79 252.965  -2
   3  -8  17 1064.79 252.965   1
  -3   8 -18 298.388 120.270   1
   8  -3  13 1216.79 450.373  -2
   3  -8  18 1216.79 450.373   1
   3  -8  19 1242.50 318.908   1
   8  -3  14 2088.02 267.514  -2
   3  -8  19 2088.02 267.514   1
  -3   8 -20 110.944 94.4159   1
   8  -3  15 1631.95 225.746  -2
   3  -8  20 1631.95 225.746   1
   3  -7 -15-9.34629 85.4196   1
   3  -7 -14 157.756 108.877   1
   3  -7 -13 1209.68 482.088   1
  -3   7  12 5141.15 1171.96   1
  -3   7  11 4893.60 1427.76   1
   3  -7 -10 3261.70 1353.00   1
   3  -7  -9 19676.5 4730.58   1
   3  -7  -8 833.220 323.456   1
  -3   7   7 393.250 261.098   1
  -3   7   6 9058.06 1264.48   1
   3  -7  -5 25604.7 6056.39   1
   3  -7  -4 4408.15 638.798   1
   3  -7  -3 10607.4 2270.53   1
   3  -7  -2 6300.71 1284.26   1
   3  -7  -1 3116.81 697.185   1
   3  -7   0 13363.9 1707.23   1
   3  -7   1 18962.5 2385.82   1
   3  -7   2 25421.8 8697.53   1
   3  -7   3 14378.9 1858.64   1
   7  -3  -1 21203.2 327.180  -2
   3  -7   3 21203.2 327.180   1
   3  -7   4 17196.7 1924.90   1
   3  -7   5 29990.0 8105.95   1
   7  -3   1 42281.0 10422.6  -2
   3  -7   5 42281.0 10422.6   1
   3  -7   6 6231.36 1078.94   1
   7  -3   2 15086.2 231.911  -2
   3  -7   6 15086.2 231.911   1
   3  -7   7 4519.28 1252.56   1
   7  -3   3 3866.77 182.050  -2
   3  -7   7 3866.77 182.050   1
   3  -7   8 2989.26 772.876   1
  -7   3  -4 6135.81 467.034  -2
  -3   7  -8 6135.81 467.034   1
   3  -7   9 1686.94 1005.68   1
   7  -3   5 4804.13 1239.19  -2
   3  -7   9 4804.13 1239.19   1
   7  -3   6 6471.26 355.052  -2
   3  -7  10 6471.26 355.052   1
   7  -3   7 18750.3 3302.80  -2
   3  -7  11 18750.3 3302.80   1
   7  -3   8 12859.7 325.730  -2
   3  -7  12 12859.7 325.730   1
   7  -3   9 75798.9 20813.0  -2
   3  -7  13 75798.9 20813.0   1
   7  -3  10 13757.0 811.277  -2
   3  -7  14 13757.0 811.277   1
  -3   7 -15 4654.74 176.457   1
   7  -3  11 6201.45 2450.00  -2
   3  -7  15 6201.45 2450.00   1
  -3   7 -16 3769.60 718.194   1
  -7   3 -12 17598.9 300.154  -2
  -3   7 -16 17598.9 300.154   1
   3  -7  17 2390.86 999.811   1
   7  -3  13 2442.46 704.405  -2
   3  -7  17 2442.46 704.405   1
  -3   7 -18 51.3165 159.508   1
   7  -3  14 2298.81 362.843  -2
   3  -7  18 2298.81 362.843   1
  -3   7 -19 673.357 131.632   1
   7  -3  15 817.455 306.067  -2
   3  -7  19 817.455 306.067   1
   3  -7  20 32.1408 107.856   1
   7  -3  16 57.3060 229.896  -2
   3  -7  20 57.3060 229.896   1
  -3   7 -21 21.4148 72.7424   1
   7  -3  17 134.293 184.037  -2
   3  -7  21 134.293 184.037   1
  -3   6  17 31.8582 81.5955   1
   3  -6 -16 2.98571 103.579   1
  -3   6  15 959.999 313.566   1
   3  -6 -14 3157.46 799.420   1
   3  -6 -13 235.479 192.226   1
   3  -6 -12 13372.2 4244.62   1
   3  -6 -11 8673.08 1784.78   1
   3  -6 -10 6358.67 1273.08   1
   3  -6  -9 5977.65 1087.35   1
  -3   6   8 17478.2 2548.12   1
  -3   6   7 1864.63 714.583   1
   3  -6  -6 4922.66 1071.00   1
   3  -6  -5 454.012 319.702   1
   3  -6  -4 7656.54 2648.54   1
   3  -6  -3 3513.22 606.585   1
   3  -6  -2 11008.4 2365.85   1
   3  -6  -1 10324.8 1662.24   1
   3  -6   0 2166.23 794.313   1
   3  -6   1 26354.0 3000.75   1
   3  -6   2 58354.3 9774.95   1
   6  -3  -1 110375. 490.712  -2
   3  -6   2 110375. 490.712   1
   3  -6   3 5180.65 1437.38   1
   6  -3   0 10235.6 568.497  -2
   3  -6   3 10235.6 568.497   1
   3  -6   4 42371.9 3131.55   1
   3  -6   5 9221.52 976.400   1
   6  -3   2 10624.7 185.959  -2
   3  -6   5 10624.7 185.959   1
   3  -6   6 5449.81 736.846   1
   6  -3   3 6567.32 427.643  -2
   3  -6   6 6567.32 427.643   1
   3  -6   7 15413.2 2459.09   1
   6  -3   4 29918.3 4740.50  -2
   3  -6   7 29918.3 4740.50   1
   6  -3   5 384.694 280.710  -2
   3  -6   8 384.694 280.710   1
   6  -3   6 2791.76 442.979  -2
   3  -6   9 2791.76 442.979   1
   6  -3   7 31814.4 2901.99  -2
   3  -6  10 31814.4 2901.99   1
   6  -3   8 817.680 333.085  -2
   3  -6  11 817.680 333.085   1
   6  -3   9 12934.9 330.987  -2
   3  -6  12 12934.9 330.987   1
   6  -3  10 13680.2 2283.36  -2
   3  -6  13 13680.2 2283.36   1
   3  -6  14 27362.3 298.768   1
   6  -3  11 45621.9 594.525  -2
   3  -6  14 45621.9 594.525   1
  -3   6 -15 222.103 218.974   1
   6  -3  12 2828.73 794.164  -2
   3  -6  15 2828.73 794.164   1
  -3   6 -16 7205.12 1632.52   1
   6  -3  13 13868.4 316.596  -2
   3  -6  16 13868.4 316.596   1
   3  -6  17 1557.90 514.056   1
   6  -3  14 2085.65 693.978  -2
   3  -6  17 2085.65 693.978   1
  -3   6 -18 566.739 147.632   1
   6  -3  15 1632.88 405.575  -2
   3  -6  18 1632.88 405.575   1
  -3   6 -19-2.94760 120.980   1
   6  -3  16 10.0427 51.8500  -2
   3  -6  19 10.0427 51.8500   1
   3  -6  20 89.7005 119.148   1
   6  -3  17 27.3845 257.481  -2
   3  -6  20 27.3845 257.481   1
  -3   6 -21 125.440 82.7477   1
   6  -3  18-3.35629 184.025  -2
   3  -6  21-3.35629 184.025   1
   3  -5 -18 412.425 165.926   1
  -3   5  17 99.2866 87.3483   1
   3  -5 -16 702.200 219.010   1
  -3   5  15 2593.36 1021.91   1
   3  -5 -14 6000.29 1206.86   1
   3  -5 -13 587.749 169.985   1
   3  -5 -12 7562.20 1329.46   1
  -3   5  11 8296.77 1714.00   1
  -3   5  10 1594.64 615.437   1
   3  -5  -9 23016.9 6661.42   1
   3  -5  -8 34522.6 4082.01   1
   3  -5  -7 3800.45 878.304   1
   3  -5  -6 15462.2 2683.66   1
   3  -5  -5 3771.31 1150.96   1
   3  -5  -4 76413.7 5006.69   1
   3  -5  -3 23315.2 2407.24   1
   3  -5  -2 236900. 23718.8   1
   3  -5  -1 20108.1 1381.59   1
   3  -5   0 159413. 18485.6   1
  -3   5  -1 1006.37 433.793   1
   3  -5   2 92175.6 13539.5   1
   3  -5   3 99396.3 5072.97   1
   3  -5   4 2353.70 237.741   1
   3  -5   5 9622.97 1870.06   1
   3  -5   6 12905.5 300.145   1
  -5   3  -4 11113.4 1041.26  -2
  -3   5  -6 11113.4 1041.26   1
   5  -3   5 32903.6 2080.38  -2
   3  -5   7 32903.6 2080.38   1
  -5   3  -6 111506. 9291.55  -2
  -3   5  -8 111506. 9291.55   1
   5  -3   7 28843.9 1159.66  -2
   3  -5   9 28843.9 1159.66   1
   5  -3   8 49476.8 7375.40  -2
   3  -5  10 49476.8 7375.40   1
   5  -3   9 12896.9 1934.13  -2
   3  -5  11 12896.9 1934.13   1
   3  -5  12 5766.75 224.312   1
   5  -3  10 7892.05 769.794  -2
   3  -5  12 7892.05 769.794   1
   3  -5  13 383.567 182.999   1
   5  -3  11 27883.3 2938.65  -2
   3  -5  13 27883.3 2938.65   1
  -3   5 -14 3877.06 571.618   1
  -5   3 -12 3662.00 2689.69  -2
  -3   5 -14 3662.00 2689.69   1
  -3   5 -15 193.955 254.259   1
   5  -3  13 7922.60 433.878  -2
   3  -5  15 7922.60 433.878   1
   3  -5  16 727.653 142.573   1
   5  -3  14 799.681 355.925  -2
   3  -5  16 799.681 355.925   1
   3  -5  17 584.786 181.716   1
   5  -3  15 135.376 356.370  -2
   3  -5  17 135.376 356.370   1
   3  -5  18 934.592 218.044   1
   5  -3  16 864.360 323.920  -2
   3  -5  18 864.360 323.920   1
  -3   5 -19 59.5469 116.617   1
   5  -3  17 65.9232 259.527  -2
   3  -5  19 65.9232 259.527   1
  -3   5 -20 695.296 133.710   1
   5  -3  18 1911.08 259.106  -2
   3  -5  20 1911.08 259.106   1
  -3   5 -21 140.030 81.8380   1
   5  -3  19 1206.05 190.221  -2
   3  -5  21 1206.05 190.221   1
  -3   4  19 28.0058 96.7660   1
  -3   4  18 324.259 142.182   1
  -3   4  17 1228.99 264.112   1
   3  -4 -16 1364.79 245.604   1
   3  -4 -15 6337.49 1735.40   1
   3  -4 -14 5271.31 687.513   1
  -3   4  13 12139.0 2287.23   1
   3  -4 -12 216.464 244.804   1
   3  -4 -11 18295.3 3636.04   1
   3  -4 -10 8047.60 1314.11   1
  -3   4   9 2219.33 418.542   1
   3  -4  -8 482.774 366.243   1
  -3   4   7 37477.4 4196.58   1
   3  -4  -6 24039.7 2137.23   1
   3  -4  -5 9350.69 1432.11   1
   3  -4  -4 1782.41 415.378   1
   3  -4  -3 69958.8 2344.30   1
   3  -4  -2 1835.25 496.592   1
   3  -4  -1 203829. 2294.77   1
   3  -4   0 617.380 429.842   1
   3  -4   1 115640. 852.857   1
  -3   4  -2 30501.6 3352.85   1
  -3   4  -3 4920.25 2288.85   1
   3  -4   4 250.425 214.418   1
  -4   3  -3 391.681 519.054  -2
  -3   4  -4 391.681 519.054   1
  -3   4  -5 71357.3 602.352   1
  -4   3  -4 125797. 1200.66  -2
  -3   4  -5 125797. 1200.66   1
  -4   3  -5 143909. 5928.10  -2
  -3   4  -6 143909. 5928.10   1
   4  -3   6 8492.55 265.443  -2
   3  -4   7 8492.55 265.443   1
  -4   3  -7 284578. 52593.1  -2
  -3   4  -8 284578. 52593.1   1
  -4   3  -8 56577.8 4772.76  -2
  -3   4  -9 56577.8 4772.76   1
   4  -3   9 17096.5 1091.93  -2
   3  -4  10 17096.5 1091.93   1
   3  -4  11 14346.0 1950.61   1
   4  -3  10 30468.6 4895.90  -2
   3  -4  11 30468.6 4895.90   1
   3  -4  12 21079.8 1346.60   1
  -3   4 -13 18562.6 1602.97   1
   4  -3  12 19643.3 396.899  -2
   3  -4  13 19643.3 396.899   1
  -3   4 -14 8062.33 1290.21   1
   4  -3  13 1750.65 421.806  -2
   3  -4  14 1750.65 421.806   1
  -3   4 -15 25.8513 220.652   1
   4  -3  14 3462.16 462.671  -2
   3  -4  15 3462.16 462.671   1
  -3   4 -16 404.031 172.581   1
   4  -3  15 762.564 389.870  -2
   3  -4  16 762.564 389.870   1
  -3   4 -17 90.9551 138.821   1
   4  -3  16 1724.00 350.183  -2
   3  -4  17 1724.00 350.183   1
  -3   4 -18 3266.72 578.424   1
   4  -3  17 2205.40 342.284  -2
   3  -4  18 2205.40 342.284   1
  -3   4 -19 871.257 124.615   1
  -3   4 -20 1086.16 414.011   1
   4  -3  19 622.428 240.469  -2
   3  -4  20 622.428 240.469   1
  -3   4 -21 57.4135 83.7823   1
   4  -3  20 1077.92 164.580  -2
   3  -4  21 1077.92 164.580   1
   3  -3 -20 487.130 325.377   1
  -3   3  19 1472.45 565.473   1
   3  -3 -18 2946.39 1875.09   1
  -3   3  17 11579.7 1834.06   1
   3  -3 -16 639.462 251.906   1
   3  -3 -15 6038.97 975.705   1
   3  -3 -14 97.9767 247.742   1
  -3   3  13 2731.19 630.279   1
   3  -3 -12 348.254 226.425   1
  -3   3  11 460.796 227.669   1
  -3   3  10 102.625 215.371   1
   3  -3  -9 11236.5 1168.65   1
   3  -3  -8-5.44617 210.970   1
  -3   3   7 1963.12 363.675   1
   3  -3  -6 125.015 225.661   1
   3  -3  -5 18094.5 466.653   1
  -3   3   4 2009.35 598.247   1
   3  -3  -3 265617. 19907.0   1
   3  -3  -2 442.215 239.350   1
   3  -3  -1 21225.5 1545.19   1
   3  -3   0 1018.43 323.824   1
   3  -3   1 64762.1 8919.20   1
   3  -3   2 224.773 107.671   1
  -3   3  -2 212.995 60.8882  -2
  -3   3  -2 212.995 60.8882   1
   3  -3   3 9677.75 285.759   1
  -3   3  -3 19051.3 538.333  -2
  -3   3  -3 19051.3 538.333   1
   3  -3   4 3259.94 1301.81  -2
   3  -3   4 3259.94 1301.81   1
  -3   3  -5 70901.9 1965.77  -2
  -3   3  -5 70901.9 1965.77   1
   3  -3   6 11539.8 5123.41  -2
   3  -3   6 11539.8 5123.41   1
   3  -3   7 8073.61 552.448  -2
   3  -3   7 8073.61 552.448   1
  -3   3  -8 602.262 195.696   1
   3  -3   8 1061.23 389.500  -2
   3  -3   8 1061.23 389.500   1
   3  -3   9 46277.1 293.678   1
   3  -3   9 86673.6 14370.2  -2
   3  -3   9 86673.6 14370.2   1
   3  -3  10 9459.54 2060.92   1
   3  -3  10 18684.3 5007.58  -2
   3  -3  10 18684.3 5007.58   1
  -3   3 -11 93730.9 9123.18   1
   3  -3  12 2926.41 1240.28   1
   3  -3  12 3608.90 704.832  -2
   3  -3  12 3608.90 704.832   1
  -3   3 -13 11718.2 2969.90   1
   3  -3  14 2346.46 1134.98   1
   3  -3  14 2247.03 430.200  -2
   3  -3  14 2247.03 430.200   1
  -3   3 -15 99.7216 195.199   1
   3  -3  15 334.255 376.880  -2
   3  -3  15 334.255 376.880   1
  -3   3 -16 2812.67 856.238   1
   3  -3  16 2124.42 362.883  -2
   3  -3  16 2124.42 362.883   1
   3  -3  17 1517.04 159.452   1
   3  -3  17 2309.03 344.121  -2
   3  -3  17 2309.03 344.121   1
  -3   3 -18 1467.17 501.937   1
   3  -3  18 1054.54 320.791  -2
   3  -3  18 1054.54 320.791   1
  -3   3 -19 2747.37 429.909   1
  -3   3 -20 1160.77 497.466   1
   3  -3  20 531.696 192.585  -2
   3  -3  20 531.696 192.585   1
  -3   3 -21 1101.32 350.892   1
   3  -2 -21-10.5029 64.1611   1
   3  -2 -20 451.093 262.704   1
  -3   2  19 2124.04 765.214   1
  -3   2  18 1218.35 539.818   1
  -3   2  17 1230.23 170.184   1
   3  -2 -16 3849.50 491.754   1
  -3   2  15 439.815 255.083   1
  -3   2  14 3396.57 979.982   1
  -3   2  13 9292.92 2983.06   1
   3  -2 -12 801.701 260.000   1
   3  -2 -11 3350.39 863.953   1
   3  -2 -10 33371.6 11939.3   1
  -3   2   9 42306.5 6215.24   1
   3  -2  -8 32368.3 2502.83   1
   3  -2  -7 4604.95 936.592   1
  -3   2   6 27117.7 2930.52   1
   3  -2  -5 67582.9 5197.16   1
   3  -2  -4 98435.6 13297.9   1
   3  -2  -3 18027.7 1297.64   1
   3  -2  -2 168559. 3255.21   1
   3  -2  -1 177444. 18249.0   1
  -3   2   0 172693. 1416.66   1
   3  -2   1 13845.5 1265.09   1
  -2   3  -2 19277.1 474.687  -2
  -3   2  -1 19277.1 474.687   1
  -2   3  -3 18854.4 1850.45  -2
  -3   2  -2 18854.4 1850.45   1
   2  -3   4 305685. 21559.0  -2
   3  -2   3 305685. 21559.0   1
  -2   3  -5 22770.2 4272.17  -2
  -3   2  -4 22770.2 4272.17   1
  -2   3  -6 56649.6 843.270  -2
  -3   2  -5 56649.6 843.270   1
  -2   3  -7 64431.1 3413.68  -2
  -3   2  -6 64431.1 3413.68   1
  -3   2  -7 3353.47 277.281   1
  -2   3  -8 7421.17 905.204  -2
  -3   2  -7 7421.17 905.204   1
  -3   2  -8 2146.78 1258.33   1
  -2   3  -9 54376.7 2502.74  -2
  -3   2  -8 54376.7 2502.74   1
  -3   2  -9 24171.0 3708.25   1
   3  -2  10 1538.38 472.101   1
   2  -3  11 1959.42 518.165  -2
   3  -2  10 1959.42 518.165   1
   3  -2  11 3179.13 687.319   1
   2  -3  12 7746.49 431.999  -2
   3  -2  11 7746.49 431.999   1
  -3   2 -12 515.491 302.053   1
   2  -3  13 759.618 390.352  -2
   3  -2  12 759.618 390.352   1
  -3   2 -13 1312.08 278.118   1
  -3   2 -14 906.421 231.409   1
   2  -3  15 837.618 378.824  -2
   3  -2  14 837.618 378.824   1
  -3   2 -15 2550.97 633.347   1
   2  -3  16 1293.71 356.633  -2
   3  -2  15 1293.71 356.633   1
   3  -2  16 684.771 279.774   1
   2  -3  17 135.540 332.967  -2
   3  -2  16 135.540 332.967   1
  -3   2 -17 3285.30 640.313   1
   2  -3  18 1590.17 311.568  -2
   3  -2  17 1590.17 311.568   1
   3  -2  18 1363.14 482.157   1
   2  -3  19 1499.47 277.205  -2
   3  -2  18 1499.47 277.205   1
  -3   2 -19 4695.86 950.844   1
  -3   2 -20 17.4392 87.7900   1
   3  -1 -21 5.12549 94.9429   1
   3  -1 -20 2716.98 1313.99   1
  -3   1  19 1142.52 386.791   1
   3  -1 -18 2337.55 774.083   1
  -3   1  17 62.4807 196.957   1
   3  -1 -16 2439.63 363.206   1
   3  -1 -15 8862.53 1351.54   1
   3  -1 -14 4939.25 844.328   1
   3  -1 -13 1799.34 732.453   1
  -3   1  12 587.008 232.773   1
  -3   1  11 17596.6 2829.01   1
  -3   1  10 5299.53 2759.70   1
  -3   1   9 42575.1 6827.36   1
  -3   1   8 120708. 14290.5   1
   3  -1  -7 21535.1 2260.26   1
   3  -1  -6 222492. 13381.7   1
   3  -1  -5 37877.7 4075.86   1
   3  -1  -4 9958.47 412.793   1
  -3   1   3 1860.94 332.726   1
  -3   1   2 109301. 2563.03   1
  -3   1   1 6649.79 784.879   1
   1  -3   1 21921.8 594.910  -2
   3  -1  -1 21921.8 594.910   1
  -3   1   0 88550.6 1084.90   1
  -1   3  -3 181988. 15419.3  -2
  -3   1  -1 181988. 15419.3   1
  -1   3  -4 89154.0 4202.55  -2
  -3   1  -2 89154.0 4202.55   1
  -1   3  -5 630340. 2355.93  -2
  -3   1  -3 630340. 2355.93   1
  -1   3  -6 568726. 15443.5  -2
  -3   1  -4 568726. 15443.5   1
  -1   3  -7 50015.6 2714.82  -2
  -3   1  -5 50015.6 2714.82   1
   1  -3   8 110145. 7091.05  -2
   3  -1   6 110145. 7091.05   1
   3  -1   7 14333.1 1499.60   1
  -1   3  -9 9226.09 4209.82  -2
  -3   1  -7 9226.09 4209.82   1
   3  -1   8 26033.0 4176.18   1
   1  -3  10 46307.2 3427.32  -2
   3  -1   8 46307.2 3427.32   1
   3  -1   9 233.192 193.521   1
   1  -3  11 576.609 278.349  -2
   3  -1   9 576.609 278.349   1
   3  -1  10 2824.15 713.108   1
  -3   1 -11 5448.33 997.275   1
   1  -3  13 2318.61 1697.13  -2
   3  -1  11 2318.61 1697.13   1
  -3   1 -12 954.538 366.444   1
   1  -3  14 1623.92 1350.81  -2
   3  -1  12 1623.92 1350.81   1
  -3   1 -13 4373.49 1283.67   1
   1  -3  15 3654.20 352.288  -2
   3  -1  13 3654.20 352.288   1
  -3   1 -14 6772.60 1594.66   1
   3  -1  15 8774.95 2834.98   1
   1  -3  17 2912.42 325.727  -2
   3  -1  15 2912.42 325.727   1
  -3   1 -16 3298.04 833.369   1
   1  -3  18 1906.88 308.978  -2
   3  -1  16 1906.88 308.978   1
  -3   1 -17 769.693 257.956   1
   1  -3  19 239.424 262.256  -2
   3  -1  17 239.424 262.256   1
   3  -1  18 1702.43 346.736   1
  -3   1 -19 158.336 95.8329   1
   3  -1  20 343.569 207.517   1
   3   0 -21 382.551 254.290   1
   3   0 -20 1213.12 585.828   1
  -3   0  19 726.383 319.708   1
  -3   0  18 1223.04 317.203   1
  -3   0  17 339.175 196.722   1
  -3   0  16 4118.70 1279.59   1
   3   0 -15 607.099 271.587   1
  -3   0  14 6021.87 777.267   1
  -3   0  13 267.048 216.118   1
   3   0 -12 36791.4 1724.45   1
  -3   0  11 692.760 205.765   1
   3   0 -10 5160.59 548.463   1
  -3   0   9 5085.86 338.794   1
   3   0  -8 135979. 11407.0   1
  -3   0   7 936.804 703.514   1
  -3   0   6 102479. 6573.48   1
  -3   0   5 53431.7 4396.47   1
  -3   0   4 38311.4 3645.68   1
  -3   0   3 1450.43 653.922   1
   3   0  -2 53675.0 2643.85   1
  -3   0   1 44010.6 11292.2   1
   0   3  -3 98227.5 8802.64  -2
  -3   0   0 98227.5 8802.64   1
   0   3  -4 10649.3 276.323  -2
  -3   0  -1 10649.3 276.323   1
   0   3  -6 152815. 14787.8  -2
  -3   0  -3 152815. 14787.8   1
  -3   0  -4 128463. 1039.36   1
   0   3  -7 177699. 10775.2  -2
  -3   0  -4 177699. 10775.2   1
  -3   0  -5 68637.8 4688.19   1
   0   3  -8 167254. 1223.41  -2
  -3   0  -5 167254. 1223.41   1
   3   0   6 36714.5 4625.41   1
   0  -3   9 108513. 12212.4  -2
   3   0   6 108513. 12212.4   1
  -3   0  -7 2236.63 404.409   1
   0  -3  10 1962.74 577.117  -2
   3   0   7 1962.74 577.117   1
  -3   0  -8 1242.47 236.859   1
   0  -3  11 1223.86 322.623  -2
   3   0   8 1223.86 322.623   1
  -3   0  -9 3348.42 972.102   1
  -3   0 -10 2788.23 550.924   1
  -3   0 -11 127.084 211.290   1
   0  -3  14 1870.18 307.753  -2
   3   0  11 1870.18 307.753   1
  -3   0 -12 10950.8 1904.32   1
   3   0  13 1615.29 579.438   1
   0  -3  16 839.891 304.472  -2
   3   0  13 839.891 304.472   1
   3   0  14 10590.7 2094.63   1
  -3   0 -15 2037.00 1067.01   1
  -3   0 -16 9443.30 1444.99   1
  -3   0 -17 3238.78 589.296   1
  -3   0 -18 126.482 115.743   1
  -3   0 -19 81.1468 72.4973   1
   3   1 -22 625.842 94.7135   1
   3   1 -21 2107.77 1123.05   1
   3   1 -20 626.141 214.663   1
  -3  -1  19 2472.94 1138.65   1
   3   1 -18 93.4836 165.745   1
   3   1 -17-33.7121 169.743   1
  -3  -1  16 618.610 206.926   1
   3   1 -15 4169.89 661.958   1
   3   1 -14 9974.13 1551.36   1
   3   1 -13 6079.87 1878.03   1
  -3  -1  12 772.081 226.981   1
  -3  -1  11 57606.9 9015.96   1
  -3  -1  10 1859.59 1393.66   1
  -3  -1   9 30994.1 2882.02   1
  -3  -1   8 69158.3 4344.42   1
  -3  -1   7 29197.1 5039.37   1
  -3  -1   6 2652.98 390.690   1
   3   1  -5 72.5466 236.914   1
  -3  -1   4 1102.36 254.716   1
  -3  -1   3 43421.3 2710.35   1
  -3  -1   2 30747.5 507.237   1
   1   3  -2 63983.9 5616.00  -2
  -3  -1   2 63983.9 5616.00   1
  -3  -1   1 103173. 631.009   1
   1   3  -3 104098. 5008.28  -2
  -3  -1   1 104098. 5008.28   1
   1   3  -4 113681. 1210.65  -2
  -3  -1   0 113681. 1210.65   1
   1   3  -5 156045. 9234.08  -2
  -3  -1  -1 156045. 9234.08   1
  -3  -1  -2 173912. 563.546   1
   1   3  -6 277235. 6093.36  -2
  -3  -1  -2 277235. 6093.36   1
  -3  -1  -3 25262.0 3830.07   1
  -3  -1  -4 947.149 270.836   1
   3   1   5 21019.2 1356.01   1
  -3  -1  -6 782.816 423.335   1
   3   1   7 3560.68 771.337   1
  -3  -1  -8 6506.56 1040.46   1
   3   1   9 1231.66 361.110   1
  -3  -1 -10 8954.83 2603.37   1
  -3  -1 -11 6238.77 1222.48   1
  -3  -1 -12 7381.41 1173.17   1
   3   1  13 433.820 240.674   1
  -3  -1 -14 2131.23 591.216   1
  -3  -1 -15 114.715 193.366   1
  -3  -1 -16 3337.29 1405.45   1
  -3  -1 -17 71.4023 105.101   1
   3   1  18 2.36178 104.650   1
  -3  -1 -19 72.7632 76.0408   1
   3   2 -22 109.148 123.659   1
  -3  -2  21 484.748 247.267   1
  -3  -2  20 69.6493 123.181   1
   3   2 -19 205.440 145.408   1
   3   2 -18 867.035 486.010   1
  -3  -2  17 5243.58 1697.01   1
  -3  -2  16-14.4482 222.714   1
  -3  -2  15 12321.2 3930.27   1
  -3  -2  14 934.159 232.094   1
  -3  -2  13 12863.7 1753.17   1
   3   2 -12 6128.07 1483.29   1
   3   2 -11 20570.6 4138.70   1
  -3  -2  10 8553.26 1991.32   1
  -3  -2   9 719.207 205.808   1
   3   2  -8 15423.5 2852.93   1
  -3  -2   7 1001.03 255.428   1
  -3  -2   6 5520.52 812.186   1
   2   3   0 74422.6 837.369  -2
  -3  -2   5 74422.6 837.369   1
  -2  -3   1 31798.8 4120.53  -2
   3   2  -4 31798.8 4120.53   1
  -3  -2   3 8266.78 350.257   1
   2   3  -2 19008.8 2138.19  -2
  -3  -2   3 19008.8 2138.19   1
  -3  -2   2 17686.6 350.642   1
  -2  -3   3 16514.4 895.967  -2
   3   2  -2 16514.4 895.967   1
   2   3  -4 42957.8 213.028  -2
  -3  -2   1 42957.8 213.028   1
  -2  -3   5 2962.15 477.190  -2
   3   2   0 2962.15 477.190   1
  -3  -2  -1 13355.4 1693.83   1
   2   3  -6 12403.9 519.425  -2
  -3  -2  -1 12403.9 519.425   1
   3   2   2 1827.51 378.821   1
   2   3  -7 1873.68 431.654  -2
  -3  -2  -2 1873.68 431.654   1
  -3  -2  -3 41134.7 4413.16   1
  -3  -2  -4 1155.72 206.436   1
   3   2   5 4720.21 684.267   1
  -3  -2  -6 3010.88 362.223   1
  -3  -2  -7 9937.24 1927.75   1
   3   2   8 2151.24 1316.51   1
   3   2   9 14033.6 2987.81   1
  -3  -2 -10 1031.39 432.035   1
  -3  -2 -11 1258.96 416.849   1
   3   2  12 622.861 373.682   1
  -3  -2 -13 2625.60 642.878   1
   3   2  14 767.611 219.557   1
  -3  -2 -15 413.598 185.953   1
   3   2  16 699.480 361.542   1
  -3  -2 -17 32.3164 90.0334   1
   3   3 -22-7.99835 102.501   1
  -3  -3  21 61.4381 142.899   1
   3   3 -20 69.3519 131.339   1
   3   3 -19 675.996 484.051   1
   3   3 -18 1510.93 672.671   1
   3   3 -17 1899.48 662.341   1
  -3  -3  16 2885.40 1126.66   1
  -3  -3  15 2407.53 690.594   1
  -3  -3  14 2703.84 688.741   1
  -3  -3  13 15606.5 2368.78   1
  -3  -3  12 13834.7 1923.83   1
  -3  -3  11 2554.91 473.877   1
   3   3 -10 556.078 308.279   1
   3   3  -9 569.806 184.088   1
  -3  -3   8 5.47558 190.222   1
   3   3   2 178.260 369.484  -2
  -3  -3   8 178.260 369.484   1
  -3  -3   7 3664.45 1713.71   1
   3   3   1 36965.1 451.888  -2
  -3  -3   7 36965.1 451.888   1
  -3  -3   6 18814.7 3428.44   1
   3   3   0 18992.0 340.462  -2
  -3  -3   6 18992.0 340.462   1
   3   3  -1 132477. 11503.0  -2
  -3  -3   5 132477. 11503.0   1
   3   3  -2 8298.08 1394.19  -2
  -3  -3   4 8298.08 1394.19   1
  -3  -3   3 292204. 1001.22   1
  -3  -3   3 218303. 9098.51  -2
   3   3  -3 218303. 9098.51   1
   3   3  -4 6869.89 690.918  -2
  -3  -3   2 6869.89 690.918   1
   3   3  -5 135972. 15215.6  -2
  -3  -3   1 135972. 15215.6   1
  -3  -3   0 236.701 222.943   1
   3   3  -6 13265.7 1954.85  -2
  -3  -3   0 13265.7 1954.85   1
  -3  -3  -1 31399.2 6331.04   1
   3   3  -7 31302.0 1845.92  -2
  -3  -3  -1 31302.0 1845.92   1
  -3  -3  -2 44.8646 183.090   1
  -3  -3  -3 135.234 187.275   1
  -3  -3  -4 9722.28 2241.67   1
  -3  -3  -5 6359.41 1230.14   1
  -3  -3  -6 229.113 231.337   1
   3   3   7 20318.0 4955.74   1
   3   3   8 331.125 274.243   1
  -3  -3  -9 4204.40 1560.78   1
   3   3  10-6.33930 203.186   1
   3   3  11 5682.45 1621.68   1
  -3  -3 -12 732.557 167.049   1
  -3  -3 -13 213.985 154.521   1
   3   3  14 430.574 206.003   1
   3   3  15 79.1663 111.152   1
   3   3  16 33.7089 78.1307   1
  -3  -4  22 34.5187 98.9900   1
   3   4 -21 114.616 226.222   1
   3   4 -20 393.257 315.664   1
  -3  -4  19 308.975 318.769   1
   3   4 -18 3759.84 2895.79   1
  -3  -4  17 433.903 416.576   1
  -3  -4  16 1915.85 1168.94   1
   3   4 -15 318.161 280.517   1
   3   4 -14 3066.56 1470.92   1
  -3  -4  13 4058.21 1554.14   1
  -3  -4  12 7157.77 3643.94   1
  -3  -4  11 2170.19 910.217   1
  -3  -4  10 280.386 257.464   1
   4   3   3 2712.36 401.954  -2
  -3  -4  10 2712.36 401.954   1
  -3  -4   9 1674.40 522.345   1
   4   3   2 17130.1 451.680  -2
  -3  -4   9 17130.1 451.680   1
  -3  -4   8 15718.5 4253.40   1
   4   3   0 62464.2 6765.71  -2
  -3  -4   7 62464.2 6765.71   1
  -3  -4   6 41130.4 604.025   1
   4   3  -1 62811.0 7629.59  -2
  -3  -4   6 62811.0 7629.59   1
   4   3  -2 37431.7 4942.14  -2
  -3  -4   5 37431.7 4942.14   1
   4   3  -3 49792.8 8744.83  -2
  -3  -4   4 49792.8 8744.83   1
   4   3  -4 31456.1 3618.40  -2
  -3  -4   3 31456.1 3618.40   1
   3   4  -2 15368.9 1369.92   1
   4   3  -5 40032.6 2600.72  -2
  -3  -4   2 40032.6 2600.72   1
  -3  -4   1 23971.6 1534.22   1
   4   3  -6 56778.1 10552.5  -2
  -3  -4   1 56778.1 10552.5   1
  -3  -4   0 24111.4 4850.23   1
   4   3  -7 22974.1 468.144  -2
  -3  -4   0 22974.1 468.144   1
   3   4   1 4108.36 904.311   1
  -3  -4  -2 1083.55 530.563   1
  -3  -4  -3 1546.55 413.125   1
   3   4   4 1816.38 489.478   1
  -3  -4  -5 9290.38 1224.42   1
  -3  -4  -6 561.611 220.834   1
  -3  -4  -7 5653.95 2087.96   1
  -3  -4  -8 264.148 206.508   1
   3   4   9 3788.63 1274.53   1
  -3  -4 -10 1252.20 436.382   1
  -3  -4 -11 5042.93 1699.23   1
   3   4  12 145.073 130.665   1
  -3  -4 -13 16.8283 110.520   1
   3   4  14 14.8947 122.288   1
  -3  -4 -15 338.457 164.232   1
   3   5 -21 9.99373 102.369   1
  -3  -5  20 836.635 684.062   1
  -3  -5  19 33.2126 167.708   1
  -3  -5  18 3574.90 2634.71   1
   3   5 -17 96.2050 227.399   1
  -3  -5  16 3807.61 2700.65   1
  -3  -5  15 1322.58 839.125   1
  -3  -5  14 1818.92 912.327   1
   3   5 -13 2324.78 1010.75   1
  -3  -5  12-26.2904 278.027   1
  -3  -5  11-17.9391 293.402   1
   5   3   3 365.835 406.185  -2
  -3  -5  11 365.835 406.185   1
  -3  -5  10 3017.40 1267.16   1
   5   3   2 3792.93 415.092  -2
  -3  -5  10 3792.93 415.092   1
  -3  -5   9 15712.9 611.004   1
   5   3   1 26586.0 439.203  -2
  -3  -5   9 26586.0 439.203   1
   5   3   0 11993.5 569.615  -2
  -3  -5   8 11993.5 569.615   1
   5   3  -1 1588.91 612.166  -2
  -3  -5   7 1588.91 612.166   1
   5   3  -2 28489.6 3641.13  -2
  -3  -5   6 28489.6 3641.13   1
   5   3  -3 1483.67 389.849  -2
  -3  -5   5 1483.67 389.849   1
  -3  -5   4 6746.45 205.298   1
   5   3  -4 16907.3 1154.51  -2
  -3  -5   4 16907.3 1154.51   1
  -3  -5   3 3685.23 738.101   1
   5   3  -5 5398.62 1164.26  -2
  -3  -5   3 5398.62 1164.26   1
  -3  -5   2 21207.6 2345.17   1
   5   3  -6 64612.6 585.860  -2
  -3  -5   2 64612.6 585.860   1
  -3  -5   1 2543.23 863.217   1
  -3  -5   0 258.906 254.009   1
  -3  -5  -1 5471.29 1985.21   1
  -3  -5  -2 6502.89 2200.42   1
  -3  -5  -3 413.795 263.878   1
   3   5   4 1065.99 419.675   1
  -3  -5  -5 238.913 262.418   1
   3   5   6 3234.00 1029.20   1
  -3  -5  -7 264.493 225.003   1
  -3  -5  -8 9207.52 3420.55   1
  -3  -5  -9 380.993 241.447   1
  -3  -5 -10 908.115 503.620   1
  -3  -5 -11 1105.18 437.163   1
  -3  -5 -12 23.5435 122.550   1
   3   5  13 169.252 139.413   1
   3   6 -20 269.237 236.088   1
  -3  -6  19-262.872 1168.98   1
  -3  -6  18 195.911 162.935   1
   3   6 -17 1974.20 1073.85   1
  -3  -6  16 139.556 198.136   1
  -3  -6  15 1845.00 1114.08   1
  -3  -6  14 234.617 244.963   1
  -3  -6  13 76.7906 242.598   1
  -3  -6  12 2744.95 794.722   1
  -3  -6  11 250.388 284.414   1
   6   3   1 52146.7 725.490  -2
  -3  -6  10 52146.7 725.490   1
   6   3   0 2490.80 423.583  -2
  -3  -6   9 2490.80 423.583   1
   6   3  -1 70886.0 3978.10  -2
  -3  -6   8 70886.0 3978.10   1
   6   3  -2 31725.1 3340.34  -2
  -3  -6   7 31725.1 3340.34   1
   6   3  -3 20702.6 2697.27  -2
  -3  -6   6 20702.6 2697.27   1
  -3  -6   5 878.117 232.665   1
   6   3  -4 2658.11 1181.70  -2
  -3  -6   5 2658.11 1181.70   1
  -3  -6   4 156.351 286.987   1
   6   3  -5 924.102 361.473  -2
  -3  -6   4 924.102 361.473   1
  -3  -6   3 583.858 305.803   1
   6   3  -6 2406.30 295.189  -2
  -3  -6   3 2406.30 295.189   1
  -3  -6   2 848.441 297.634   1
  -3  -6   1 259.770 271.544   1
  -3  -6   0 297.378 275.243   1
  -3  -6  -1 24.2269 261.592   1
   3   6   2 7594.39 3311.39   1
  -3  -6  -3 307.745 308.497   1
  -3  -6  -4 2474.65 935.485   1
  -3  -6  -5 406.385 301.559   1
  -3  -6  -6 3386.97 1328.17   1
  -3  -6  -7 1144.57 482.919   1
  -3  -6  -8 520.428 288.739   1
  -3  -6  -9-22.9065 155.577   1
  -3  -6 -10 1063.06 639.336   1
  -3  -6 -11 101.103 104.257   1
   3   6  12 347.552 161.558   1
   3   7 -19 332.444 256.596   1
  -3  -7  18 0.91788 124.334   1
  -3  -7  17 118.197 161.185   1
  -3  -7  16 166.208 195.465   1
  -3  -7  15 461.541 200.500   1
   7   3   5 2661.49 335.240  -2
  -3  -7  15 2661.49 335.240   1
  -3  -7  14 81.2690 205.059   1
   7   3   4 695.167 341.907  -2
  -3  -7  14 695.167 341.907   1
  -3  -7  13 2357.13 531.170   1
   7   3   3 2674.46 379.059  -2
  -3  -7  13 2674.46 379.059   1
  -3  -7  12 4773.54 227.473   1
   7   3   2 8921.70 386.562  -2
  -3  -7  12 8921.70 386.562   1
   7   3   1 10547.2 510.399  -2
  -3  -7  11 10547.2 510.399   1
   7   3   0 3555.07 495.811  -2
  -3  -7  10 3555.07 495.811   1
   7   3  -1 33603.3 2040.96  -2
  -3  -7   9 33603.3 2040.96   1
   7   3  -2 1763.11 646.921  -2
  -3  -7   8 1763.11 646.921   1
  -3  -7   7 12919.7 233.352   1
   7   3  -3 20634.9 8076.86  -2
  -3  -7   7 20634.9 8076.86   1
  -3  -7   6 523.309 262.129   1
   7   3  -4 1490.19 800.926  -2
  -3  -7   6 1490.19 800.926   1
  -3  -7   5 2492.10 594.657   1
   7   3  -5 2213.99 295.092  -2
  -3  -7   5 2213.99 295.092   1
  -3  -7   4 2030.28 619.697   1
   7   3  -6 8808.15 363.063  -2
  -3  -7   4 8808.15 363.063   1
  -3  -7   3 1942.95 1111.90   1
  -3  -7   2 171.528 253.121   1
  -3  -7   1 5452.88 2636.98   1
  -3  -7   0 689.210 697.550   1
  -3  -7  -1 726.120 363.116   1
  -3  -7  -2 2408.47 1408.15   1
  -3  -7  -3 145.380 216.752   1
  -3  -7  -4 1549.39 914.457   1
  -3  -7  -5 1348.42 730.096   1
  -3  -7  -6 123.154 174.363   1
  -3  -7  -7 58.9612 148.464   1
   3   7   8 64.9374 121.247   1
   3   7   9 917.227 453.105   1
  -3  -8  18 364.921 214.054   1
  -3  -8  17 146.516 132.848   1
   8   3   6 792.599 206.930  -2
  -3  -8  17 792.599 206.930   1
  -3  -8  16 32.5255 120.266   1
   8   3   5 1326.42 234.718  -2
  -3  -8  16 1326.42 234.718   1
  -3  -8  15 1933.13 921.836   1
  -3  -8  14 67.3600 153.646   1
   8   3   3 465.172 258.947  -2
  -3  -8  14 465.172 258.947   1
  -3  -8  13 573.868 194.807   1
   8   3   2 771.959 186.774  -2
  -3  -8  13 771.959 186.774   1
   8   3   1 159.294 243.426  -2
  -3  -8  12 159.294 243.426   1
   8   3   0 4084.93 236.142  -2
  -3  -8  11 4084.93 236.142   1
   8   3  -1 2768.31 1014.97  -2
  -3  -8  10 2768.31 1014.97   1
   8   3  -2 2502.42 1801.15  -2
  -3  -8   9 2502.42 1801.15   1
  -3  -8   8 117.532 174.085   1
   8   3  -3 43.1361 66.4917  -2
  -3  -8   8 43.1361 66.4917   1
  -3  -8   7 4.08173 200.152   1
  -3  -8   6 775.089 614.650   1
  -3  -8   5-10.4891 191.610   1
  -3  -8   4 1687.49 449.180   1
  -3  -8   3 914.866 253.809   1
   3   8  -2 116.448 175.829   1
   3   8  -1 3240.02 3273.97   1
  -3  -8   0 60.0920 173.999   1
  -3  -8  -1 831.315 441.011   1
  -3  -8  -2 525.253 264.222   1
  -3  -8  -3 2655.87 982.625   1
  -3  -8  -4 136.718 136.676   1
  -3  -8  -5 577.996 436.376   1
  -3  -8  -6-37.3388 97.0982   1
   3   8   7 268.011 73.5026   1
  -3  -9  16 307.266 115.813   1
   9   3   4 179.240 144.825  -2
  -3  -9  16 179.240 144.825   1
   3   9 -15 555.367 258.390   1
  -3  -9  14 582.767 104.927   1
   9   3   2 918.292 156.109  -2
  -3  -9  14 918.292 156.109   1
   9   3   1 1557.59 198.623  -2
  -3  -9  13 1557.59 198.623   1
   9   3   0 1057.28 207.815  -2
  -3  -9  12 1057.28 207.815   1
   9   3  -1 3125.58 2371.00  -2
  -3  -9  11 3125.58 2371.00   1
   9   3  -2 989.564 266.687  -2
  -3  -9  10 989.564 266.687   1
  -3  -9   9 2067.12 494.592   1
   9   3  -3 701.815 195.166  -2
  -3  -9   9 701.815 195.166   1
  -3  -9   8 26.5401 144.316   1
  -3  -9   7 49.2979 141.434   1
  -3  -9   6 104.550 149.460   1
  -3  -9   5 269.083 145.065   1
  -3  -9   4 83.3664 136.173   1
  -3  -9   3 1583.55 718.179   1
  -3  -9   2 409.919 184.330   1
  -3  -9   1 296.637 133.661   1
  -3  -9   0-21.0168 123.514   1
  -3  -9  -1 858.001 338.261   1
  -3  -9  -2 387.289 257.166   1
  -3  -9  -3 562.654 198.088   1
  -3  -9  -4-8.02279 73.2122   1
  -3 -10  11 107.830 88.0778   1
  -3 -10  10-46.3422 79.5420   1
  -3 -10   9 278.018 85.3182   1
  -3 -10   8 294.002 205.927   1
  -3 -10   7 212.493 84.3622   1
  -3 -10   6 77.9301 86.0191   1
  -3 -10   5 362.124 166.333   1
  -3 -10   4 1234.84 229.546   1
  -3 -10   3 505.512 83.9139   1
  -3 -10   2 783.771 272.130   1
   4 -12  -4 45.9883 75.9330   1
   4 -12  -3 1113.16 514.382   1
   4 -12  -2 49.1435 91.1945   1
   4 -12  -1 5106.61 1595.67   1
   4 -12   0 69.4403 100.812   1
   4 -12   1 693.546 253.950   1
   4 -12   2 596.650 252.068   1
   4 -12   3 1271.48 99.4588   1
   4 -12  11 1152.93 115.874   1
   4 -12  12 52.9881 104.293   1
   4 -12  13 461.310 285.447   1
   4 -12  14 389.325 92.3411   1
   4 -11  -8 99.2563 75.7571   1
   4 -11  -7 48.7607 85.9606   1
   4 -11  -6 59.9822 105.908   1
   4 -11  -5 639.652 355.137   1
   4 -11  -4 1473.63 486.624   1
   4 -11  -3 4786.74 1610.90   1
   4 -11  -2 482.852 217.129   1
   4 -11  -1 4782.71 1091.87   1
   4 -11   0 8728.35 1497.43   1
   4 -11   1 1597.71 342.096   1
   4 -11   2 4316.29 659.227   1
   4 -11   3 1269.70 327.835   1
   4 -11   4 60.4841 136.108   1
   4 -11   5 946.204 498.170   1
   4 -11   6 1753.72 370.952   1
   4 -11   7 10034.9 2617.17   1
   4 -11   8 708.985 294.376   1
   4 -11   9 4738.01 1962.81   1
   4 -11  10 1421.40 557.419   1
   4 -11  11 3828.71 1449.52   1
   4 -11  12 406.298 173.927   1
   4 -11  13 1025.30 532.367   1
   4 -11  14 464.400 131.919   1
   4 -11  15 393.086 226.176   1
  11  -4   8 314.018 188.550  -2
   4 -11  15 314.018 188.550   1
   4 -11  16 100.840 116.609   1
  11  -4   9 433.282 175.098  -2
   4 -11  16 433.282 175.098   1
   4 -11  17-24.9233 100.639   1
  11  -4  10 76.8734 149.047  -2
   4 -11  17 76.8734 149.047   1
   4 -10 -10 92.1709 80.8375   1
   4 -10  -9 90.4061 100.170   1
   4 -10  -8 40.2774 113.957   1
   4 -10  -7 15.6926 132.423   1
   4 -10  -6 4672.36 1450.52   1
   4 -10  -5 1270.19 422.427   1
   4 -10  -4 6954.91 1610.89   1
   4 -10  -3 762.719 403.250   1
   4 -10  -2 5838.08 1670.23   1
   4 -10  -1 3416.27 950.219   1
   4 -10   0 14727.8 2483.57   1
   4 -10   1 649.032 303.245   1
   4 -10   2 1077.07 348.594   1
   4 -10   3 170.831 191.750   1
   4 -10   4 2402.90 459.980   1
   4 -10   5 5897.97 2592.81   1
   4 -10   6 789.099 318.154   1
   4 -10   7 7849.03 2589.69   1
   4 -10   8 5116.25 1516.94   1
   4 -10   9 2555.51 838.814   1
   4 -10  10 17780.1 2446.56   1
   4 -10  11 672.770 233.375   1
  10  -4   5 381.608 305.312  -2
   4 -10  11 381.608 305.312   1
   4 -10  12 284.518 207.489   1
  10  -4   6 874.288 312.084  -2
   4 -10  12 874.288 312.084   1
   4 -10  13 167.965 195.912   1
  10  -4   7 800.166 362.004  -2
   4 -10  13 800.166 362.004   1
   4 -10  14 199.435 178.899   1
  10  -4   8 847.852 619.258  -2
   4 -10  14 847.852 619.258   1
  -4  10 -15 20.6983 136.042   1
  10  -4   9 289.279 336.368  -2
   4 -10  15 289.279 336.368   1
   4 -10  16 490.143 180.807   1
  10  -4  10 744.211 221.641  -2
   4 -10  16 744.211 221.641   1
  10  -4  11 2343.51 729.251  -2
   4 -10  17 2343.51 729.251   1
  10  -4  12 2565.83 562.187  -2
   4 -10  18 2565.83 562.187   1
  10  -4  13 79.4120 13.7331  -2
   4 -10  19 79.4120 13.7331   1
   4  -9 -12 1296.93 262.562   1
   4  -9 -11 21.0104 128.051   1
   4  -9 -10 651.480 273.794   1
   4  -9  -9 1523.63 470.166   1
  -4   9   8 3446.55 878.003   1
   4  -9  -7 2145.28 572.811   1
  -4   9   6 15014.3 3013.85   1
   4  -9  -5 3397.33 931.395   1
   4  -9  -4 2295.70 768.488   1
   4  -9  -3 3598.79 1068.89   1
   4  -9  -2 12692.3 3358.78   1
   4  -9  -1 84.1266 244.387   1
   4  -9   0 3312.76 691.128   1
   4  -9   1 633.009 235.653   1
   4  -9   2 1826.03 415.326   1
   4  -9   3 901.349 408.748   1
   4  -9   4 3110.20 1011.22   1
   4  -9   5 3594.13 1023.95   1
  -4   9  -6 3637.09 1072.22   1
   4  -9   7 272.709 219.881   1
   4  -9   8 29971.1 3394.72   1
   4  -9   9 2806.89 988.163   1
   9  -4   4 2424.84 351.594  -2
   4  -9   9 2424.84 351.594   1
  -4   9 -10 26661.4 2848.84   1
   4  -9  11 679.640 536.867   1
   9  -4   6 1604.57 1323.61  -2
   4  -9  11 1604.57 1323.61   1
   4  -9  12 1227.72 448.398   1
   9  -4   7 1093.88 358.436  -2
   4  -9  12 1093.88 358.436   1
   4  -9  13 310.926 338.147   1
   9  -4   8 534.856 273.220  -2
   4  -9  13 534.856 273.220   1
   4  -9  14 183.380 295.355   1
  -9   4  -9 12.2160 54.8272  -2
  -4   9 -14 12.2160 54.8272   1
   9  -4  10 331.625 321.315  -2
   4  -9  15 331.625 321.315   1
   9  -4  11 4493.98 1028.13  -2
   4  -9  16 4493.98 1028.13   1
   9  -4  12 1305.85 409.732  -2
   4  -9  17 1305.85 409.732   1
   9  -4  13 954.457 173.894  -2
   4  -9  18 954.457 173.894   1
  -4   9 -19 80.5939 79.9555   1
   9  -4  14 813.383 223.526  -2
   4  -9  19 813.383 223.526   1
   4  -8 -14 261.120 76.5863   1
   4  -8 -13 42.8616 102.427   1
   4  -8 -12 539.130 272.118   1
   4  -8 -11 997.193 410.779   1
   4  -8 -10 740.031 176.978   1
   4  -8  -9 9363.59 3189.11   1
   4  -8  -8 2504.81 458.126   1
   4  -8  -7 5985.44 2454.60   1
   4  -8  -6 1899.51 540.945   1
   4  -8  -5 2632.01 922.120   1
  -4   8   4 4472.49 1047.16   1
   4  -8  -3 553.859 255.445   1
   4  -8  -2 8142.87 1199.89   1
   4  -8  -1 2623.39 679.871   1
   4  -8   0 14015.0 2013.70   1
   4  -8   1 7845.33 1735.17   1
   4  -8   2 9613.99 2657.53   1
  -4   8  -3 8674.45 2156.26   1
   4  -8   4 23725.0 2582.90   1
   4  -8   5 26122.4 7997.28   1
   4  -8   6 13096.5 3478.91   1
   8  -4   2 24767.4 377.611  -2
   4  -8   6 24767.4 377.611   1
   4  -8   7 2431.60 399.007   1
  -4   8  -8 5084.23 1241.50   1
   8  -4   4 9653.49 235.529  -2
   4  -8   8 9653.49 235.529   1
   4  -8   9 9060.01 1259.61   1
   8  -4   5 15234.9 255.179  -2
   4  -8   9 15234.9 255.179   1
   4  -8  10 7571.28 1242.94   1
   8  -4   6 17448.8 284.518  -2
   4  -8  10 17448.8 284.518   1
   4  -8  11 1520.90 645.424   1
   8  -4   7 2159.98 366.287  -2
   4  -8  11 2159.98 366.287   1
   8  -4   8 5592.68 1129.76  -2
   4  -8  12 5592.68 1129.76   1
  -8   4  -9 18482.2 3473.10  -2
  -4   8 -13 18482.2 3473.10   1
   8  -4  10 6177.53 239.234  -2
   4  -8  14 6177.53 239.234   1
  -8   4 -11 5671.53 1276.17  -2
  -4   8 -15 5671.53 1276.17   1
   8  -4  12 2553.55 353.765  -2
   4  -8  16 2553.55 353.765   1
   8  -4  13 2095.42 687.085  -2
   4  -8  17 2095.42 687.085   1
  -4   8 -18 1063.96 106.000   1
   8  -4  14 809.223 249.696  -2
   4  -8  18 809.223 249.696   1
  -4   8 -19 480.806 108.850   1
   8  -4  15 1616.00 646.181  -2
   4  -8  19 1616.00 646.181   1
  -4   8 -20 1409.03 839.299   1
   8  -4  16 1138.53 196.206  -2
   4  -8  20 1138.53 196.206   1
  -4   7  15 37.3432 92.2468   1
  -4   7  14 66.8127 112.423   1
   4  -7 -13 2028.18 484.008   1
   4  -7 -12 297.703 174.604   1
   4  -7 -11 3660.11 1058.23   1
   4  -7 -10 304.799 196.070   1
   4  -7  -9 10056.4 1946.19   1
   4  -7  -8 93.0701 274.511   1
   4  -7  -7 24242.4 5648.33   1
   4  -7  -6 480.668 257.917   1
   4  -7  -5 28557.9 6557.52   1
   4  -7  -4 11092.0 3308.83   1
  -4   7   3 21873.7 3245.46   1
   4  -7  -2 3706.93 782.812   1
   4  -7  -1 17373.0 2060.91   1
   4  -7   0 11260.3 1326.98   1
   4  -7   1 61028.3 5265.83   1
   4  -7   2 4422.64 1227.09   1
   4  -7   3 17072.1 4158.88   1
   7  -4   0 46614.0 411.948  -2
   4  -7   3 46614.0 411.948   1
   4  -7   4 6948.17 2003.61   1
   4  -7   5 24327.9 2534.07   1
   7  -4   2 56948.5 336.926  -2
   4  -7   5 56948.5 336.926   1
  -4   7  -6 1236.32 533.915   1
   7  -4   3 4180.34 214.645  -2
   4  -7   6 4180.34 214.645   1
   4  -7   7 20076.3 3852.88   1
   7  -4   4 44979.7 323.209  -2
   4  -7   7 44979.7 323.209   1
  -4   7  -8 1726.55 322.121   1
   7  -4   5 5867.06 175.161  -2
   4  -7   8 5867.06 175.161   1
   4  -7   9 858.985 316.935   1
   7  -4   6 985.327 94.5685  -2
   4  -7   9 985.327 94.5685   1
   4  -7  10-536.990 504.645   1
  -7   4  -7 2056.75 328.024  -2
  -4   7 -10 2056.75 328.024   1
   7  -4   8 2623.28 375.206  -2
   4  -7  11 2623.28 375.206   1
   7  -4   9 13657.9 1571.17  -2
   4  -7  12 13657.9 1571.17   1
  -7   4 -10 15148.3 1677.90  -2
  -4   7 -13 15148.3 1677.90   1
  -7   4 -11 11447.7 2700.83  -2
  -4   7 -14 11447.7 2700.83   1
   7  -4  12 11184.3 326.516  -2
   4  -7  15 11184.3 326.516   1
   4  -7  16 775.021 213.674   1
  -7   4 -13 5468.45 941.448  -2
  -4   7 -16 5468.45 941.448   1
   4  -7  17 425.919 160.640   1
   7  -4  14 633.629 477.035  -2
   4  -7  17 633.629 477.035   1
  -4   7 -18 409.840 409.642   1
   7  -4  15 1657.96 258.824  -2
   4  -7  18 1657.96 258.824   1
  -4   7 -19 522.967 114.974   1
   7  -4  16 837.843 454.640  -2
   4  -7  19 837.843 454.640   1
  -4   7 -20 325.477 106.355   1
   7  -4  17 819.460 216.658  -2
   4  -7  20 819.460 216.658   1
   4  -6 -17 91.6037 81.0950   1
   4  -6 -16-56.3669 116.801   1
   4  -6 -15 298.179 115.517   1
  -4   6  14 224.727 175.281   1
   4  -6 -13 298.409 151.666   1
  -4   6  12 141.036 167.664   1
   4  -6 -11 7557.35 1328.54   1
   4  -6 -10 5162.25 1085.47   1
   4  -6  -9 37001.5 5240.53   1
   4  -6  -8 9164.83 2166.11   1
  -4   6   7 30685.2 5641.35   1
   4  -6  -6 16142.7 3363.93   1
   4  -6  -5 2304.81 859.862   1
   4  -6  -4 5363.18 1406.42   1
   4  -6  -3 55160.8 11096.5   1
   4  -6  -2 4092.13 1095.67   1
   4  -6  -1 21259.6 1432.96   1
   4  -6   0 15609.6 1754.56   1
   4  -6   1 24151.9 1232.41   1
   6  -4  -1 35435.7 380.501  -2
   4  -6   1 35435.7 380.501   1
   4  -6   2 14327.2 3251.44   1
   4  -6   3 95254.4 21754.0   1
   6  -4   1 179110. 534.095  -2
   4  -6   3 179110. 534.095   1
   4  -6   4 11474.8 1894.06   1
   6  -4   2 54250.7 336.221  -2
   4  -6   4 54250.7 336.221   1
  -4   6  -5 57439.9 5905.33   1
   6  -4   3 108447. 414.993  -2
   4  -6   5 108447. 414.993   1
   4  -6   6 445.837 531.330   1
  -6   4  -4 29056.9 851.088  -2
  -4   6  -6 29056.9 851.088   1
   4  -6   7 688.882 256.370   1
   6  -4   5 797.173 224.785  -2
   4  -6   7 797.173 224.785   1
  -4   6  -8 3194.65 460.066   1
   6  -4   6 4525.27 1057.29  -2
   4  -6   8 4525.27 1057.29   1
  -6   4  -7 11251.8 1649.27  -2
  -4   6  -9 11251.8 1649.27   1
   6  -4   8 1916.49 441.717  -2
   4  -6  10 1916.49 441.717   1
   6  -4   9 25543.7 2765.62  -2
   4  -6  11 25543.7 2765.62   1
   6  -4  10 14543.2 345.377  -2
   4  -6  12 14543.2 345.377   1
  -6   4 -11 31578.9 1176.23  -2
  -4   6 -13 31578.9 1176.23   1
  -4   6 -14 4805.80 563.606   1
   6  -4  12 28432.1 3348.72  -2
   4  -6  14 28432.1 3348.72   1
  -4   6 -15 10927.9 407.225   1
  -4   6 -16 348.197 195.332   1
   6  -4  14 6110.64 282.712  -2
   4  -6  16 6110.64 282.712   1
  -4   6 -17 3720.00 153.225   1
   6  -4  15 1639.54 285.649  -2
   4  -6  17 1639.54 285.649   1
  -4   6 -18 148.927 134.422   1
   6  -4  16 10.5299 37.6239  -2
   4  -6  18 10.5299 37.6239   1
  -4   6 -19 132.103 135.070   1
   6  -4  17 457.794 254.820  -2
   4  -6  19 457.794 254.820   1
  -4   6 -20 44.7728 83.9765   1
   6  -4  18 8.38805 230.340  -2
   4  -6  20 8.38805 230.340   1
  -4   6 -21 1314.16 71.5338   1
   6  -4  19 495.470 158.044  -2
   4  -6  21 495.470 158.044   1
   4  -5 -18 387.282 285.358   1
   4  -5 -17 462.171 182.643   1
  -4   5  16 89.2902 119.305   1
  -4   5  15 113.832 140.713   1
   4  -5 -14 5598.58 1048.20   1
  -4   5  13 4203.68 822.233   1
   4  -5 -12 14251.3 2702.65   1
  -4   5  11 12810.6 698.022   1
   4  -5 -10 36080.0 4878.87   1
   4  -5  -9 6721.13 981.872   1
   4  -5  -8 5539.08 744.541   1
   4  -5  -7 6226.97 963.823   1
   4  -5  -6 502.367 300.899   1
   4  -5  -5 1816.32 284.977   1
  -4   5   4 78070.1 9488.36   1
   4  -5  -3 33358.0 3344.78   1
   4  -5  -2 42180.0 5971.49   1
  -4   5   1 79667.4 11285.1   1
   4  -5   0 114069. 21453.4   1
   5  -4  -1 307910. 768.513  -2
   4  -5   0 307910. 768.513   1
   4  -5   1 50218.3 4867.42   1
   4  -5   2 64637.4 4764.96   1
   5  -4   1 152510. 477.474  -2
   4  -5   2 152510. 477.474   1
  -4   5  -3 60315.0 4748.32   1
   5  -4   2 93320.3 391.140  -2
   4  -5   3 93320.3 391.140   1
  -4   5  -4 1292.73 424.294   1
   5  -4   3 15316.8 219.093  -2
   4  -5   4 15316.8 219.093   1
   4  -5   5 1571.27 576.299   1
   5  -4   4 2963.16 699.143  -2
   4  -5   5 2963.16 699.143   1
   4  -5   6 12491.9 792.133   1
  -5   4  -5 42409.1 1723.74  -2
  -4   5  -6 42409.1 1723.74   1
   4  -5   7 661.427 355.611   1
   5  -4   6 12048.1 355.239  -2
   4  -5   7 12048.1 355.239   1
   5  -4   7 27176.7 2704.87  -2
   4  -5   8 27176.7 2704.87   1
   5  -4   8 15162.7 1856.42  -2
   4  -5   9 15162.7 1856.42   1
   5  -4   9 16816.1 967.284  -2
   4  -5  10 16816.1 967.284   1
   4  -5  11 4336.81 572.765   1
  -5   4 -10 7620.12 821.863  -2
  -4   5 -11 7620.12 821.863   1
  -5   4 -11 2693.91 450.637  -2
  -4   5 -12 2693.91 450.637   1
   4  -5  13 8182.55 349.160   1
   5  -4  12 6410.83 1082.94  -2
   4  -5  13 6410.83 1082.94   1
  -4   5 -14 2893.63 567.434   1
   5  -4  13 22666.1 7263.82  -2
   4  -5  14 22666.1 7263.82   1
  -4   5 -15 1555.42 288.094   1
   5  -4  14 2209.01 369.563  -2
   4  -5  15 2209.01 369.563   1
   4  -5  16 155.060 143.959   1
   5  -4  15 3564.65 264.162  -2
   4  -5  16 3564.65 264.162   1
  -4   5 -17 140.343 132.274   1
   5  -4  16 740.720 368.140  -2
   4  -5  17 740.720 368.140   1
  -4   5 -18 726.361 158.987   1
   5  -4  17 119.677 291.798  -2
   4  -5  18 119.677 291.798   1
  -4   5 -19 546.256 96.3272   1
   5  -4  18 445.625 282.375  -2
   4  -5  19 445.625 282.375   1
  -4   5 -20 403.602 95.1320   1
  -4   5 -21 685.042 69.2685   1
   4  -4 -19 70.6027 70.8012   1
   4  -4 -18 848.994 288.895   1
   4  -4 -17 87.3269 127.099   1
   4  -4 -16 5933.34 935.029   1
   4  -4 -15 223.139 171.840   1
   4  -4 -14 5196.83 1347.39   1
  -4   4  13-10.6210 234.546   1
   4  -4 -12 31636.2 4393.40   1
   4  -4 -11 95.7751 236.805   1
   4  -4 -10 32626.1 3229.33   1
   4  -4  -9 158.534 226.761   1
   4  -4  -8 5694.53 953.066   1
  -4   4   7 114.689 210.082   1
   4  -4  -6 34062.0 4786.32   1
  -4   4   5 423.349 203.839   1
   4  -4  -4 2238.66 536.418   1
   4  -4  -3 1445.37 612.040   1
   4  -4  -2 27575.3 522.035   1
   4  -4  -1 2215.77 729.230   1
   4  -4   0 105382. 884.883   1
  -4   4  -1 1676.71 607.949   1
  -4   4  -2 24566.5 2512.77   1
  -4   4  -3 25.9710 274.535   1
  -4   4  -3 248.509 389.249  -2
  -4   4  -3 248.509 389.249   1
   4  -4   4 166459. 926.376   1
   4  -4   5 1318.41 497.006   1
   4  -4   5 1614.66 434.845  -2
   4  -4   5 1614.66 434.845   1
   4  -4   6 2438.69 349.540  -2
   4  -4   6 2438.69 349.540   1
  -4   4  -7 2195.66 298.588  -2
  -4   4  -7 2195.66 298.588   1
  -4   4  -8 29133.8 1299.06  -2
  -4   4  -8 29133.8 1299.06   1
   4  -4   9 6442.54 2196.70  -2
   4  -4   9 6442.54 2196.70   1
  -4   4 -10 32597.0 7883.73  -2
  -4   4 -10 32597.0 7883.73   1
   4  -4  11 738.859 269.752   1
   4  -4  11 846.811 276.903  -2
   4  -4  11 846.811 276.903   1
  -4   4 -12 14155.4 1670.31   1
  -4   4 -12 32507.3 4145.06  -2
  -4   4 -12 32507.3 4145.06   1
  -4   4 -13 171.717 207.736   1
   4  -4  13 363.399 423.139  -2
   4  -4  13 363.399 423.139   1
  -4   4 -14 505.537 267.157   1
   4  -4  14 965.552 602.480  -2
   4  -4  14 965.552 602.480   1
   4  -4  15 27.0432 192.035   1
   4  -4  15 86.4066 382.820  -2
   4  -4  15 86.4066 382.820   1
  -4   4 -16 1007.20 157.530   1
   4  -4  16 1735.12 379.802  -2
   4  -4  16 1735.12 379.802   1
  -4   4 -17 402.504 139.845   1
   4  -4  17 49.8521 51.6266  -2
   4  -4  17 49.8521 51.6266   1
   4  -4  18 192.591 119.198   1
   4  -4  18 238.618 294.200  -2
   4  -4  18 238.618 294.200   1
   4  -4  19 450.176 275.765   1
   4  -4  19 220.796 252.061  -2
   4  -4  19 220.796 252.061   1
  -4   4 -20 488.569 77.6475   1
   4  -4  20 694.300 195.963  -2
   4  -4  20 694.300 195.963   1
   4  -3 -20 144.783 91.0617   1
  -4   3  19 1062.12 720.159   1
   4  -3 -18 2228.76 1121.75   1
   4  -3 -17 3647.37 1277.99   1
  -4   3  16 1696.25 353.891   1
   4  -3 -15 8831.93 1456.66   1
  -4   3  14 1787.74 574.319   1
   4  -3 -13 7159.94 2083.63   1
  -4   3  12 7130.70 1936.58   1
   4  -3 -11 11730.7 1217.93   1
   4  -3 -10 200.531 232.909   1
   4  -3  -9 452.843 405.027   1
  -4   3   8 11211.1 2910.45   1
  -4   3   7 13227.4 1250.62   1
   4  -3  -6 1477.27 445.440   1
   4  -3  -5 1721.92 417.278   1
  -4   3   4 11358.3 17642.8   1
   4  -3  -3 830.667 290.257   1
   4  -3  -2 229380. 1192.75   1
   4  -3  -1 5886.96 625.568   1
   4  -3   0 158839. 943.516   1
   4  -3   1 14675.9 1012.67   1
  -4   3  -2 7238.96 400.171   1
  -3   4  -3 9530.56 468.655  -2
  -4   3  -2 9530.56 468.655   1
   4  -3   3 2168.19 381.995   1
   3  -4   4 1637.88 412.981  -2
   4  -3   3 1637.88 412.981   1
  -3   4  -5 117777. 4909.06  -2
  -4   3  -4 117777. 4909.06   1
  -3   4  -6 138131. 4789.95  -2
  -4   3  -5 138131. 4789.95   1
  -3   4  -7 6752.89 502.765  -2
  -4   3  -6 6752.89 502.765   1
   3  -4   8 258547. 14589.5  -2
   4  -3   7 258547. 14589.5   1
   3  -4   9 50682.2 12188.3  -2
   4  -3   8 50682.2 12188.3   1
  -3   4 -10 13902.8 1932.28  -2
  -4   3  -9 13902.8 1932.28   1
   4  -3  10 20731.2 1150.35   1
   3  -4  11 29649.6 689.515  -2
   4  -3  10 29649.6 689.515   1
  -4   3 -11 923.646 823.886   1
   3  -4  12 18193.0 2168.05  -2
   4  -3  11 18193.0 2168.05   1
   4  -3  12 11915.9 1348.09   1
   3  -4  13 28429.8 744.989  -2
   4  -3  12 28429.8 744.989   1
  -4   3 -13 198.522 311.166   1
   3  -4  14 7878.85 537.748  -2
   4  -3  13 7878.85 537.748   1
  -4   3 -14 3035.69 707.262   1
   3  -4  15 41.0844 326.708  -2
   4  -3  14 41.0844 326.708   1
  -4   3 -15 600.486 193.511   1
   3  -4  16 334.809 58.9236  -2
   4  -3  15 334.809 58.9236   1
   4  -3  16 1291.77 163.702   1
   3  -4  17 585.912 363.767  -2
   4  -3  16 585.912 363.767   1
  -4   3 -17 766.831 136.191   1
  -4   3 -18 3537.66 1055.53   1
   3  -4  19 2606.89 275.283  -2
   4  -3  18 2606.89 275.283   1
  -4   3 -19 1431.39 659.585   1
   3  -4  20 881.555 228.274  -2
   4  -3  19 881.555 228.274   1
  -4   3 -20 1689.01 555.511   1
   4  -2 -20 493.783 346.913   1
   4  -2 -19 3969.57 1518.85   1
   4  -2 -18 351.222 235.025   1
   4  -2 -17 12999.9 3122.93   1
   4  -2 -16 2778.10 928.261   1
   4  -2 -15 13153.4 3971.72   1
  -4   2  14 9513.55 1421.43   1
   4  -2 -13 1450.02 398.453   1
  -4   2  12 14272.2 2865.24   1
  -4   2  11 4078.28 1098.78   1
  -4   2  10 17384.3 4391.24   1
  -4   2   9 106504. 12216.6   1
  -4   2   8 26133.1 2065.32   1
   4  -2  -7 36232.9 2533.79   1
  -4   2   6 3519.51 489.989   1
   4  -2  -5 34938.6 586.774   1
   4  -2  -4 191914. 1119.52   1
  -4   2   3 6367.06 408.602   1
   4  -2  -2 84463.8 671.182   1
  -4   2   1 6188.59 308.679   1
   4  -2   0 63531.2 3937.50   1
  -4   2  -1 25845.5 672.116   1
  -4   2  -2 288.826 340.173   1
   2  -4   4 12370.5 456.018  -2
   4  -2   2 12370.5 456.018   1
  -2   4  -5 31158.6 1167.52  -2
  -4   2  -3 31158.6 1167.52   1
  -2   4  -6 89757.4 14207.9  -2
  -4   2  -4 89757.4 14207.9   1
  -2   4  -7 100444. 17990.8  -2
  -4   2  -5 100444. 17990.8   1
   4  -2   6 39269.5 285.373   1
  -2   4  -8 51789.6 6064.67  -2
  -4   2  -6 51789.6 6064.67   1
   4  -2   7 15855.3 223.386   1
  -2   4  -9 21689.1 2017.80  -2
  -4   2  -7 21689.1 2017.80   1
  -4   2  -8 33082.0 4512.66   1
  -2   4 -10 33664.6 3069.56  -2
  -4   2  -8 33664.6 3069.56   1
  -4   2  -9 16027.1 2016.57   1
   2  -4  11 35725.8 10514.5  -2
   4  -2   9 35725.8 10514.5   1
  -4   2 -10 4160.30 1041.57   1
   2  -4  12 2435.08 2652.57  -2
   4  -2  10 2435.08 2652.57   1
   4  -2  11 9483.86 1326.64   1
   2  -4  13 12299.8 476.981  -2
   4  -2  11 12299.8 476.981   1
   4  -2  12 766.105 274.921   1
   4  -2  13 5.58335 203.823   1
   2  -4  15 148.190 379.525  -2
   4  -2  13 148.190 379.525   1
   4  -2  14 9600.94 1777.03   1
   4  -2  15 8414.49 1612.20   1
   4  -2  16 1774.39 679.000   1
   2  -4  18 901.658 331.150  -2
   4  -2  16 901.658 331.150   1
   4  -2  17 100.683 139.801   1
   2  -4  19 717.778 282.340  -2
   4  -2  17 717.778 282.340   1
   4  -2  18 2447.83 699.176   1
   2  -4  20 692.611 233.386  -2
   4  -2  18 692.611 233.386   1
  -4   2 -19 207.244 82.2724   1
  -4   2 -20 734.056 205.772   1
   4  -1 -21 2312.72 1125.82   1
   4  -1 -20 354.096 186.535   1
  -4   1  19 4576.89 2079.28   1
  -4   1  18 4930.68 2018.89   1
  -4   1  17 11359.1 2939.13   1
   4  -1 -16 1432.62 708.236   1
  -4   1  15 540.529 252.602   1
  -4   1  14 4208.87 1516.10   1
  -4   1  13 5600.68 1548.77   1
  -4   1  12 501.823 211.769   1
   4  -1 -11 2794.75 1038.26   1
   4  -1 -10 10636.0 1209.40   1
   4  -1  -9 19269.4 1723.58   1
   4  -1  -8 6907.90 368.474   1
  -4   1   7 165034. 14266.9   1
  -4   1   6 24589.4 3710.85   1
   4  -1  -5 81874.6 3322.00   1
  -4   1   4 21571.0 3395.73   1
  -4   1   3 41575.7 4525.22   1
  -4   1   2 3427.98 1019.61   1
  -4   1   1 37437.9 10689.7   1
   1  -4   2 49839.9 754.667  -2
   4  -1  -1 49839.9 754.667   1
  -4   1   0 9463.89 347.164   1
  -1   4  -4 12970.9 1854.46  -2
  -4   1  -1 12970.9 1854.46   1
  -1   4  -5 112103. 7747.68  -2
  -4   1  -2 112103. 7747.68   1
  -1   4  -6 310767. 57968.9  -2
  -4   1  -3 310767. 57968.9   1
   1  -4   7 4086.45 778.082  -2
   4  -1   4 4086.45 778.082   1
   4  -1   5 92969.3 391.184   1
   1  -4   8 101112. 12309.9  -2
   4  -1   5 101112. 12309.9   1
  -4   1  -6 3359.66 436.141   1
  -1   4  -9 3758.74 978.249  -2
  -4   1  -6 3758.74 978.249   1
   4  -1   7 34736.4 8190.41   1
   1  -4  10 52274.7 10165.4  -2
   4  -1   7 52274.7 10165.4   1
  -4   1  -8 358.350 188.347   1
   1  -4  11 5138.09 214.352  -2
   4  -1   8 5138.09 214.352   1
  -4   1  -9 10058.9 711.650   1
  -4   1 -10 1638.95 644.707   1
  -4   1 -11 215.231 227.427   1
   1  -4  14 1385.60 359.836  -2
   4  -1  11 1385.60 359.836   1
   4  -1  12 95.9798 245.758   1
  -4   1 -13 919.467 241.711   1
  -4   1 -14 4225.45 1528.19   1
   1  -4  17 2189.40 341.675  -2
   4  -1  14 2189.40 341.675   1
   4  -1  15 10135.8 1943.74   1
  -4   1 -16 1415.77 692.448   1
   1  -4  19 1642.83 276.292  -2
   4  -1  16 1642.83 276.292   1
   4  -1  17 5972.26 1474.71   1
   1  -4  20 1835.01 240.580  -2
   4  -1  17 1835.01 240.580   1
   4  -1  18 217.175 103.861   1
   4  -1  19 2128.70 624.386   1
   4   0 -21 1504.38 806.121   1
   4   0 -20 2755.19 1397.51   1
  -4   0  19 1631.76 445.548   1
   4   0 -18 5865.41 1946.31   1
   4   0 -17 4428.15 1213.16   1
   4   0 -16 708.568 237.509   1
   4   0 -15 288.644 234.608   1
   4   0 -14 6202.41 674.443   1
  -4   0  13 4334.00 536.153   1
   4   0 -12 10713.3 1548.49   1
  -4   0  11 20957.4 2291.90   1
  -4   0  10 15363.2 1397.90   1
   4   0  -9 21599.4 1753.42   1
  -4   0   8 16475.2 2283.31   1
  -4   0   7 89834.6 9548.10   1
  -4   0   6 16276.1 1726.20   1
  -4   0   5 24385.5 4085.34   1
  -4   0   4 13842.2 2608.88   1
  -4   0   3 1757.54 751.390   1
   0  -4   1 2043.96 507.502  -2
   4   0  -3 2043.96 507.502   1
  -4   0   2 7167.35 447.948   1
  -4   0   1 65371.7 987.552   1
   0  -4   3 88735.2 986.896  -2
   4   0  -1 88735.2 986.896   1
  -4   0   0 1673.64 358.855   1
   0  -4   4 2703.60 420.029  -2
   4   0   0 2703.60 420.029   1
   0   4  -5 351307. 32386.8  -2
  -4   0  -1 351307. 32386.8   1
   0  -4   6 150608. 27110.0  -2
   4   0   2 150608. 27110.0   1
   0   4  -7 97088.0 6091.01  -2
  -4   0  -3 97088.0 6091.01   1
   4   0   4 124994. 448.309   1
   0   4  -8 145895. 4882.67  -2
  -4   0  -4 145895. 4882.67   1
  -4   0  -5 9790.71 3263.94   1
   0   4  -9 13858.2 2412.95  -2
  -4   0  -5 13858.2 2412.95   1
  -4   0  -6 491.946 251.977   1
   0  -4  10 7024.30 726.441  -2
   4   0   6 7024.30 726.441   1
  -4   0  -7 15676.9 1593.38   1
  -4   0  -8 3129.51 612.912   1
   0  -4  12 1640.77 426.262  -2
   4   0   8 1640.77 426.262   1
  -4   0  -9 1323.13 325.905   1
   0  -4  13 2289.56 356.421  -2
   4   0   9 2289.56 356.421   1
   4   0  10 422.214 271.174   1
  -4   0 -11 1599.85 928.005   1
  -4   0 -12 1157.62 327.783   1
  -4   0 -13 2749.34 750.874   1
  -4   0 -14 2727.32 1055.16   1
   0  -4  18 737.643 291.024  -2
   4   0  14 737.643 291.024   1
  -4   0 -15 3954.43 980.403   1
   4   0  16 99.3426 231.444   1
   4   0  17 2813.07 1360.02   1
  -4   0 -18 732.467 237.272   1
   4   1 -22 725.957 91.2021   1
   4   1 -21 43.5627 90.2342   1
   4   1 -20 4976.10 2507.47   1
   4   1 -19 282.690 193.062   1
  -4  -1  18 1701.16 668.218   1
   4   1 -17 715.783 170.547   1
   4   1 -16 79.0616 227.372   1
   4   1 -15 370.688 253.787   1
  -4  -1  14 8538.88 1440.26   1
  -4  -1  13 1688.31 368.356   1
  -4  -1  12 23389.8 5567.96   1
  -4  -1  11 2747.61 570.519   1
  -4  -1  10 36410.0 6624.97   1
  -4  -1   9 5681.91 1095.12   1
  -4  -1   8 44614.9 4138.51   1
   4   1  -7 570.697 185.099   1
  -4  -1   6 33916.2 2997.07   1
  -4  -1   5 2256.13 539.127   1
  -4  -1   4-3605.69 26030.7   1
  -4  -1   3 609.733 291.066   1
   1   4  -3 242398. 46935.3  -2
  -4  -1   2 242398. 46935.3   1
  -4  -1   1 3172.66 262.622   1
   1   4  -4 3599.25 581.590  -2
  -4  -1   1 3599.25 581.590   1
   1   4  -5 59225.5 5217.37  -2
  -4  -1   0 59225.5 5217.37   1
   1   4  -6 20973.7 1275.32  -2
  -4  -1  -1 20973.7 1275.32   1
   1   4  -7 13555.2 1441.37  -2
  -4  -1  -2 13555.2 1441.37   1
  -4  -1  -3 3729.81 464.754   1
   1   4  -8 10595.3 2827.02  -2
  -4  -1  -3 10595.3 2827.02   1
  -4  -1  -4 50875.9 6199.26   1
   1   4  -9 59440.9 7079.02  -2
  -4  -1  -4 59440.9 7079.02   1
  -4  -1  -5 7086.26 1327.95   1
  -4  -1  -6 540.416 212.174   1
  -1  -4  11 1248.44 264.330  -2
   4   1   6 1248.44 264.330   1
   4   1   7 2015.29 435.474   1
  -4  -1  -8 31.8537 212.955   1
   4   1   9 6978.50 1618.86   1
  -4  -1 -10 5921.91 2066.05   1
   4   1  11 3288.04 1616.30   1
   4   1  12 3679.20 1031.17   1
   4   1  13 4361.92 2510.25   1
   4   1  14 220.936 175.081   1
  -4  -1 -15 1499.93 703.356   1
   4   1  16 450.291 162.366   1
   4   1  17 286.139 131.400   1
   4   2 -22 911.125 81.5461   1
  -4  -2  21 692.528 344.580   1
   4   2 -20 153.567 113.906   1
   4   2 -19 45.4160 124.015   1
   4   2 -18 2.73588 149.793   1
   4   2 -17 399.860 162.207   1
   4   2 -16 5958.04 1846.31   1
  -4  -2  15 1532.42 723.571   1
   4   2 -14 11363.9 2539.43   1
   4   2 -13 644.443 226.713   1
  -4  -2  12 25985.3 4197.80   1
  -4  -2  11 10080.7 1185.43   1
  -4  -2  10 19033.9 1588.46   1
   4   2  -9 1109.03 205.540   1
  -4  -2   8 17571.0 2103.58   1
  -4  -2   7 10338.6 1220.52   1
  -4  -2   6 17048.2 5092.12   1
  -4  -2   5 3145.61 572.888   1
   2   4  -1 14198.6 364.891  -2
  -4  -2   5 14198.6 364.891   1
  -4  -2   4 80372.0 14101.9   1
   2   4  -2 5819.55 3519.24  -2
  -4  -2   4 5819.55 3519.24   1
   2   4  -3 16070.4 1994.61  -2
  -4  -2   3 16070.4 1994.61   1
   2   4  -4 59491.6 6440.16  -2
  -4  -2   2 59491.6 6440.16   1
   2   4  -5 98611.5 4817.17  -2
  -4  -2   1 98611.5 4817.17   1
   2   4  -6 10675.9 776.956  -2
  -4  -2   0 10675.9 776.956   1
  -2  -4   7 14380.5 1170.26  -2
   4   2   1 14380.5 1170.26   1
  -4  -2  -2 32520.3 1745.51   1
   2   4  -8 65566.9 9786.24  -2
  -4  -2  -2 65566.9 9786.24   1
  -4  -2  -3 26.9001 189.430   1
  -2  -4   9 1017.09 313.885  -2
   4   2   3 1017.09 313.885   1
  -4  -2  -4 18959.5 3399.14   1
   4   2   5 3129.50 470.873   1
  -4  -2  -6 6157.86 1230.19   1
  -4  -2  -7 145.273 212.786   1
  -4  -2  -8 10930.2 2109.96   1
  -4  -2  -9 421.817 227.806   1
  -4  -2 -10 10069.7 2954.65   1
   4   2  11 65.7876 175.227   1
  -4  -2 -12 2335.60 931.214   1
  -4  -2 -13 682.229 274.491   1
   4   2  14 2827.95 1580.61   1
  -4  -2 -15-19.1270 118.406   1
   4   2  16 1575.32 862.611   1
  -4  -3  21 192.197 267.907   1
   4   3 -20 57.9635 131.260   1
   4   3 -19 38.5454 122.711   1
   4   3 -18 171.602 146.288   1
  -4  -3  17 4762.07 2656.14   1
   4   3 -16 110.459 174.724   1
   4   3 -15 1305.70 398.375   1
   4   3 -14 1580.12 481.500   1
  -4  -3  13 10199.1 2947.20   1
   4   3 -12 7971.44 2088.15   1
  -4  -3  11 8557.37 2139.32   1
   4   3 -10 1294.87 422.711   1
  -4  -3   9 4072.04 532.031   1
   4   3  -8 765.881 268.764   1
   4   3  -7 2312.34 825.317   1
  -4  -3   6 28108.6 4051.09   1
  -4  -3   5 25669.1 175.793   1
   3   4  -2 47856.0 5443.32  -2
  -4  -3   5 47856.0 5443.32   1
  -4  -3   4 28908.7 519.261   1
  -3  -4   3 39338.2 6811.49  -2
   4   3  -4 39338.2 6811.49   1
   3   4  -4 53168.8 7498.80  -2
  -4  -3   3 53168.8 7498.80   1
   3   4  -5 37841.1 6566.49  -2
  -4  -3   2 37841.1 6566.49   1
   3   4  -6 55574.4 7291.45  -2
  -4  -3   1 55574.4 7291.45   1
  -4  -3   0 35255.6 2541.84   1
   3   4  -7 62600.3 6520.61  -2
  -4  -3   0 62600.3 6520.61   1
  -4  -3  -1 3602.98 405.953   1
   3   4  -8 14558.0 408.170  -2
  -4  -3  -1 14558.0 408.170   1
  -4  -3  -2 17898.6 2137.98   1
   4   3   3 2964.54 584.528   1
  -4  -3  -4 8672.10 1631.35   1
  -4  -3  -5 376.755 356.823   1
  -4  -3  -6 4373.48 998.207   1
  -4  -3  -7 173.264 220.501   1
  -4  -3  -8 1660.23 502.072   1
  -4  -3  -9 1110.02 359.982   1
  -4  -3 -10 2918.58 1509.23   1
   4   3  11 249.818 168.448   1
   4   3  12 2556.34 947.574   1
   4   3  13 550.119 181.451   1
   4   3  14 792.602 282.911   1
  -4  -3 -15 3.63481 106.602   1
  -4  -4  21 48.2804 105.373   1
   4   4 -20-8.09877 127.126   1
   4   4 -19 1621.36 1017.35   1
  -4  -4  18 106.971 179.499   1
  -4  -4  17 2007.74 1421.08   1
  -4  -4  16 77.2936 238.297   1
   4   4 -15 1087.28 569.192   1
  -4  -4  14 119.274 274.039   1
   4   4 -13 4533.54 1288.62   1
   4   4 -12 2673.36 975.129   1
  -4  -4  11 255.961 322.305   1
  -4  -4  10 6952.58 2590.85   1
  -4  -4   9 609.661 466.471   1
  -4  -4   8 1772.93 793.600   1
   4   4   0 3062.32 420.144  -2
  -4  -4   8 3062.32 420.144   1
  -4  -4   7 18918.2 3644.31   1
   4   4  -1 39536.3 493.842  -2
  -4  -4   7 39536.3 493.842   1
  -4  -4   6 4503.51 407.603   1
   4   4  -2 5610.61 751.393  -2
  -4  -4   6 5610.61 751.393   1
   4   4  -3 35032.3 8658.12  -2
  -4  -4   5 35032.3 8658.12   1
   4   4  -4 4679.60 272.726  -2
  -4  -4   4 4679.60 272.726   1
   4   4  -5 30056.6 3185.45  -2
  -4  -4   3 30056.6 3185.45   1
   4   4  -2 912.063 424.574   1
   4   4  -6 4596.16 338.760  -2
  -4  -4   2 4596.16 338.760   1
  -4  -4   1 14689.8 4365.42   1
   4   4  -7 34445.7 8198.55  -2
  -4  -4   1 34445.7 8198.55   1
  -4  -4   0 3356.31 961.810   1
   4   4  -8 2778.99 1815.79  -2
  -4  -4   0 2778.99 1815.79   1
  -4  -4  -1 6594.45 1558.13   1
  -4  -4  -2 3716.35 1213.35   1
  -4  -4  -3 1810.83 864.403   1
  -4  -4  -4 12703.1 4681.37   1
  -4  -4  -5 7686.07 2247.05   1
  -4  -4  -6 7270.23 2807.78   1
   4   4   7 8793.72 3157.61   1
  -4  -4  -8 3450.36 1558.50   1
  -4  -4  -9 1455.71 498.573   1
   4   4  10 4521.76 1877.09   1
  -4  -4 -11 311.887 162.127   1
  -4  -4 -12 347.792 294.006   1
  -4  -4 -13 157.831 132.175   1
   4   4  14-49.9700 160.727   1
   4   5 -20 103.967 107.396   1
   4   5 -19 201.811 175.676   1
  -4  -5  18 184.979 184.940   1
   4   5 -17 618.526 1961.90   1
  -4  -5  16 2047.81 1516.67   1
  -4  -5  15 760.753 573.615   1
  -4  -5  14 1372.59 705.143   1
  -4  -5  13 142.282 278.589   1
  -4  -5  12 321.198 298.160   1
  -4  -5  11 3614.73 1293.30   1
   5   4   2 2048.73 422.894  -2
  -4  -5  11 2048.73 422.894   1
  -4  -5  10 432.425 292.779   1
   5   4   1 1271.04 431.579  -2
  -4  -5  10 1271.04 431.579   1
  -4  -5   9 621.748 290.846   1
   5   4   0 5000.17 421.399  -2
  -4  -5   9 5000.17 421.399   1
  -4  -5   8 1534.22 953.124   1
   5   4  -1 1646.98 398.363  -2
  -4  -5   8 1646.98 398.363   1
   5   4  -2 46401.5 7136.90  -2
  -4  -5   7 46401.5 7136.90   1
   5   4  -3 9103.94 1407.31  -2
  -4  -5   6 9103.94 1407.31   1
   5   4  -4 3397.73 151.716  -2
  -4  -5   5 3397.73 151.716   1
   5   4  -5 2628.29 634.139  -2
  -4  -5   4 2628.29 634.139   1
  -4  -5   3 10198.9 246.278   1
   5   4  -6 18485.9 5515.31  -2
  -4  -5   3 18485.9 5515.31   1
   4   5  -2 220.499 269.861   1
   5   4  -7 101.575 306.784  -2
  -4  -5   2 101.575 306.784   1
  -4  -5   1 11312.2 2728.97   1
   4   5   0 1109.98 515.507   1
  -4  -5  -1 800.602 426.104   1
  -4  -5  -2 268.910 277.453   1
  -4  -5  -3 7737.41 2589.14   1
  -4  -5  -4 410.895 263.483   1
  -4  -5  -5 11069.4 4025.40   1
  -4  -5  -6 718.936 329.727   1
  -4  -5  -7 9621.59 4926.93   1
  -4  -5  -8 595.492 340.801   1
  -4  -5  -9 1250.30 757.186   1
  -4  -5 -10-16.2155 128.678   1
   4   5  11 161.500 109.082   1
  -4  -5 -12 15.1941 141.843   1
  -4  -6  20 100.244 101.516   1
   4   6 -19 113.143 176.051   1
  -4  -6  18 1445.59 901.603   1
  -4  -6  17 92.8219 169.645   1
  -4  -6  16 853.185 655.518   1
  -4  -6  15 250.300 438.549   1
  -4  -6  14 247.890 508.680   1
  -4  -6  13 12.2002 226.883   1
  -4  -6  12 8463.80 2738.10   1
  -4  -6  11 145.780 246.195   1
   6   4   1 3582.21 422.274  -2
  -4  -6  11 3582.21 422.274   1
  -4  -6  10 3069.41 506.930   1
   6   4   0 2074.00 449.059  -2
  -4  -6  10 2074.00 449.059   1
   6   4  -1 21422.0 8171.45  -2
  -4  -6   9 21422.0 8171.45   1
   6   4  -2 24907.4 3732.75  -2
  -4  -6   8 24907.4 3732.75   1
   6   4  -3 19308.0 1079.67  -2
  -4  -6   7 19308.0 1079.67   1
  -6  -4   4 64542.6 10729.0  -2
   4   6  -6 64542.6 10729.0   1
   4   6  -5 1032.44 480.519   1
   6   4  -5 1636.32 565.716  -2
  -4  -6   5 1636.32 565.716   1
  -4  -6   4 7312.46 2291.01   1
   6   4  -6 7189.11 1698.98  -2
  -4  -6   4 7189.11 1698.98   1
  -4  -6   3 49.8952 275.572   1
   6   4  -7 988.131 383.237  -2
  -4  -6   3 988.131 383.237   1
  -4  -6   2 5208.05 1559.01   1
  -4  -6   1 423.167 266.914   1
  -4  -6   0 1552.92 1107.10   1
  -4  -6  -1 1705.61 774.600   1
   4   6   2 795.341 407.193   1
  -4  -6  -3 1601.69 988.376   1
  -4  -6  -4 803.236 371.025   1
  -4  -6  -5 2117.87 1032.56   1
  -4  -6  -6 892.893 405.252   1
  -4  -6  -7 336.357 265.580   1
  -4  -6  -8 446.131 187.610   1
  -4  -6  -9 280.749 225.032   1
   4   6  10 7.34950 112.269   1
  -4  -7  18 452.897 471.950   1
  -4  -7  17 79.3136 124.463   1
  -4  -7  16 60.3174 145.939   1
  -4  -7  15-10.4278 159.910   1
   4   7 -14 363.857 278.223   1
   7   4   3 818.830 297.933  -2
  -4  -7  14 818.830 297.933   1
  -4  -7  13 75.4212 185.728   1
   7   4   2 223.913 306.260  -2
  -4  -7  13 223.913 306.260   1
   4   7 -12 1094.15 897.406   1
   7   4   1 2053.28 333.659  -2
  -4  -7  12 2053.28 333.659   1
  -4  -7  11 139.570 332.639   1
   7   4   0 455.000 283.809  -2
  -4  -7  11 455.000 283.809   1
   7   4  -1 7431.45 514.590  -2
  -4  -7  10 7431.45 514.590   1
  -7  -4   2 2312.84 511.024  -2
   4   7  -9 2312.84 511.024   1
   7   4  -3 7373.21 2362.11  -2
  -4  -7   8 7373.21 2362.11   1
   7   4  -4 2107.44 793.581  -2
  -4  -7   7 2107.44 793.581   1
  -4  -7   6 6714.76 226.082   1
   7   4  -5 7301.31 4436.81  -2
  -4  -7   6 7301.31 4436.81   1
  -4  -7   5-109.540 212.283   1
  -4  -7   4 103.274 197.936   1
   7   4  -7-41.7369 303.409  -2
  -4  -7   4-41.7369 303.409   1
  -4  -7   3 1401.55 295.423   1
  -4  -7   2 3848.33 1054.36   1
  -4  -7   1 1538.49 1201.67   1
  -4  -7   0 1022.52 302.065   1
  -4  -7  -1-10.5780 168.476   1
  -4  -7  -2 1503.45 724.156   1
  -4  -7  -3 27.7189 166.232   1
  -4  -7  -4 3698.38 1646.85   1
   4   7   5 332.207 309.908   1
  -4  -7  -6 433.157 252.431   1
  -4  -7  -7 25.8724 97.7513   1
   4   7   8 195.211 87.5442   1
  -4  -8  17 18.4678 102.305   1
   4   8 -16 308.094 253.057   1
   8   4   4 404.485 176.713  -2
  -4  -8  16 404.485 176.713   1
  -4  -8  15 193.158 106.095   1
   8   4   3 499.917 196.914  -2
  -4  -8  15 499.917 196.914   1
  -4  -8  14 434.110 147.298   1
  -4  -8  13 704.616 145.576   1
   8   4   1 381.510 255.718  -2
  -4  -8  13 381.510 255.718   1
   4   8 -12 1796.53 269.063   1
   8   4   0 4459.44 184.249  -2
  -4  -8  12 4459.44 184.249   1
   8   4  -1 593.192 200.978  -2
  -4  -8  11 593.192 200.978   1
   8   4  -2 4788.16 214.586  -2
  -4  -8  10 4788.16 214.586   1
   8   4  -3 810.095 532.721  -2
  -4  -8   9 810.095 532.721   1
   8   4  -4 1269.83 221.501  -2
  -4  -8   8 1269.83 221.501   1
  -4  -8   7 437.725 192.263   1
  -8  -4   5 146.959 202.239  -2
   4   8  -7 146.959 202.239   1
  -4  -8   6-33.3317 173.354   1
  -4  -8   5 160.910 174.669   1
  -4  -8   4 278.956 172.703   1
  -4  -8   3 165.609 183.166   1
   4   8  -2 324.262 241.238   1
  -4  -8   1 721.663 381.561   1
  -4  -8   0 580.888 237.381   1
  -4  -8  -1 1742.35 785.890   1
  -4  -8  -2 2666.88 994.618   1
  -4  -8  -3 121.590 104.371   1
  -4  -8  -4 1140.39 384.579   1
   4   8   5 57.3768 73.9193   1
   9   4   1 349.296 15.5248  -2
  -4  -9  14 349.296 15.5248   1
   4   9 -13-48.1583 90.3571   1
  -9  -4   1 490.866 523.520  -2
   4   9 -12 490.866 523.520   1
  -9  -4   2 960.403 716.321  -2
   4   9 -11 960.403 716.321   1
   9   4  -3 52.0925 119.172  -2
  -4  -9  10 52.0925 119.172   1
  -4  -9   9 620.923 280.275   1
  -9  -4   4-18.8779 128.703  -2
   4   9  -9-18.8779 128.703   1
  -4  -9   8 100.611 111.484   1
  -4  -9   7-16.6175 112.818   1
  -4  -9   6 192.286 244.209   1
  -4  -9   5-33.0070 105.464   1
  -4  -9   4 12.4257 100.089   1
  -4  -9   3 1305.71 644.103   1
  -4  -9   2 0.26883 99.1999   1
  -4  -9   1 1194.48 646.534   1
  -4  -9   0 141.585 103.277   1
   5 -12  -5 178.491 74.5691   1
   5 -12  -4 205.198 133.594   1
   5 -12  -3 103.380 93.8133   1
   5 -12  -2 1262.96 487.524   1
   5 -12  -1 54.7941 106.504   1
   5 -12   0 1101.15 106.617   1
   5 -12   1 4036.97 492.969   1
   5 -12   2 789.288 309.310   1
   5 -12   3 4257.59 855.202   1
   5 -12   4 4581.59 1585.66   1
   5 -12   5 32.5944 106.454   1
   5 -12   6 27.3565 114.127   1
   5 -12   7 103.980 120.129   1
   5 -12   8 16.8227 115.367   1
   5 -12   9 151.983 119.887   1
   5 -12  10 1498.20 927.716   1
   5 -12  11 204.895 115.865   1
   5 -12  12 2925.00 1274.30   1
   5 -12  13 60.7950 111.995   1
   5 -12  14 1698.92 152.708   1
   5 -11  -8 40.3051 79.4510   1
   5 -11  -7 732.846 326.637   1
   5 -11  -6-9.94677 106.286   1
   5 -11  -5 347.042 127.473   1
   5 -11  -4 16.8956 125.830   1
   5 -11  -3 1135.48 313.929   1
   5 -11  -2 1963.46 399.831   1
   5 -11  -1 3336.50 738.763   1
   5 -11   0 1599.50 527.352   1
   5 -11   1 11632.7 3102.90   1
   5 -11   2 4136.36 1162.94   1
   5 -11   3 403.819 148.869   1
   5 -11   4 240.089 156.973   1
   5 -11   5 3927.39 943.437   1
   5 -11   6 2106.21 786.158   1
   5 -11   7 671.106 315.528   1
   5 -11   8 154.692 164.114   1
   5 -11   9 2661.52 741.047   1
   5 -11  10 1199.70 464.683   1
   5 -11  11 6661.34 1385.67   1
   5 -11  12 1432.75 691.547   1
   5 -11  13 3080.68 681.786   1
   5 -11  14 1201.47 638.459   1
   5 -11  15 934.331 137.507   1
   5 -11  16 189.408 95.1732   1
  11  -5  10 479.511 179.937  -2
   5 -11  16 479.511 179.937   1
   5 -11  17 300.798 88.5156   1
  11  -5  11 540.538 140.597  -2
   5 -11  17 540.538 140.597   1
   5 -10 -10 88.2029 84.4938   1
   5 -10  -9 2254.88 762.412   1
   5 -10  -8 40.9822 128.966   1
   5 -10  -7 82.1288 148.219   1
   5 -10  -6 307.912 169.255   1
   5 -10  -5 13690.8 3175.22   1
   5 -10  -4 131.044 179.829   1
   5 -10  -3 8249.43 1895.71   1
   5 -10  -2 380.594 190.145   1
   5 -10  -1 10233.4 2510.56   1
   5 -10   0 11.2677 193.499   1
   5 -10   1 12408.0 2682.00   1
   5 -10   2 301.377 218.318   1
   5 -10   3 505.538 200.203   1
   5 -10   4 449.490 227.673   1
   5 -10   5 628.389 278.871   1
  -5  10  -6 3094.50 1120.60   1
   5 -10   7 858.370 285.978   1
   5 -10   8 163.961 195.458   1
   5 -10   9 17212.7 4163.38   1
   5 -10  10 730.638 548.896   1
   5 -10  11 5016.83 1374.88   1
   5 -10  12 1857.94 577.210   1
  10  -5   7 8041.84 326.543  -2
   5 -10  12 8041.84 326.543   1
   5 -10  13 179.994 196.132   1
  10  -5   8 148.172 288.019  -2
   5 -10  13 148.172 288.019   1
   5 -10  14 183.460 158.082   1
  10  -5   9 493.721 298.119  -2
   5 -10  14 493.721 298.119   1
   5 -10  15 0.12720 211.057   1
  10  -5  10 209.571 248.350  -2
   5 -10  15 209.571 248.350   1
   5 -10  16 115.751 149.538   1
  10  -5  11 353.895 176.473  -2
   5 -10  16 353.895 176.473   1
   5 -10  17 1576.39 138.178   1
  10  -5  12 1891.31 148.929  -2
   5 -10  17 1891.31 148.929   1
  10  -5  13 10.1659 42.0860  -2
   5 -10  18 10.1659 42.0860   1
   5  -9 -12 32.9567 87.5367   1
   5  -9 -11 1562.01 679.964   1
  -5   9  10 804.420 275.927   1
   5  -9  -9 39.9110 153.381   1
   5  -9  -8 523.310 173.475   1
   5  -9  -7 2007.72 545.103   1
   5  -9  -6 2838.43 849.162   1
   5  -9  -5 383.679 202.045   1
   5  -9  -4 17060.6 6829.79   1
   5  -9  -3 1538.23 554.490   1
   5  -9  -2 9800.54 2484.88   1
   5  -9  -1 20353.1 7444.42   1
   5  -9   0 5445.38 1208.78   1
   5  -9   1 4516.09 913.078   1
   5  -9   2 291.702 232.425   1
   5  -9   3 3516.40 947.401   1
   5  -9   4 2905.09 897.431   1
   5  -9   5 3803.54 938.391   1
   5  -9   6 18172.2 4551.05   1
   5  -9   7 1378.29 371.739   1
   5  -9   8 2096.58 689.394   1
   9  -5   4 10455.8 351.136  -2
   5  -9   8 10455.8 351.136   1
   5  -9   9 17337.6 3409.24   1
  -5   9 -10 457.494 386.490   1
   9  -5   6 8831.84 377.875  -2
   5  -9  10 8831.84 377.875   1
   5  -9  11 14346.8 3639.94   1
   5  -9  12-33.2746 226.280   1
   9  -5   8 3285.14 226.975  -2
   5  -9  12 3285.14 226.975   1
   5  -9  13 1348.04 300.126   1
   9  -5   9 2640.38 692.207  -2
   5  -9  13 2640.38 692.207   1
   5  -9  14 547.354 296.538   1
   9  -5  10 3075.66 323.301  -2
   5  -9  14 3075.66 323.301   1
   9  -5  11 2366.31 274.201  -2
   5  -9  15 2366.31 274.201   1
   9  -5  12 446.182 214.722  -2
   5  -9  16 446.182 214.722   1
   9  -5  13 3740.02 1287.86  -2
   5  -9  17 3740.02 1287.86   1
   9  -5  14 1727.81 376.912  -2
   5  -9  18 1727.81 376.912   1
  -5   9 -19 791.740 272.730   1
   9  -5  15 1056.12 168.414  -2
   5  -9  19 1056.12 168.414   1
   5  -8 -14 341.768 148.355   1
   5  -8 -13-10.2915 103.396   1
   5  -8 -12 358.040 151.261   1
   5  -8 -11 11.6895 157.451   1
   5  -8 -10 614.967 290.725   1
   5  -8  -9 50.1003 187.002   1
   5  -8  -8 12535.2 2819.39   1
   5  -8  -7 40.1998 247.413   1
   5  -8  -6 8064.27 2714.56   1
   5  -8  -5 189.153 249.530   1
  -5   8   4 1612.01 428.602   1
   5  -8  -3 32651.9 4994.74   1
   5  -8  -2 3267.13 1137.30   1
   5  -8  -1 10531.7 2688.23   1
   5  -8   0 700.003 324.222   1
   5  -8   1 8700.88 1024.10   1
   5  -8   2 1692.51 352.795   1
   5  -8   3 5198.18 832.063   1
   5  -8   4 12382.4 900.982   1
   5  -8   5 9576.28 1934.80   1
   5  -8   6 53873.9 3821.49   1
  -5   8  -7 248.714 223.895   1
  -5   8  -8 8835.83 1292.05   1
   8  -5   5 16069.6 288.511  -2
   5  -8   8 16069.6 288.511   1
   5  -8   9 1178.01 574.363   1
   8  -5   6 1117.10 440.431  -2
   5  -8   9 1117.10 440.431   1
   5  -8  10 186.020 309.053   1
   8  -5   7 1156.62 350.778  -2
   5  -8  10 1156.62 350.778   1
   5  -8  11 1087.47 306.294   1
   8  -5   8 1782.08 320.026  -2
   5  -8  11 1782.08 320.026   1
   5  -8  12 1112.51 458.070   1
   8  -5   9 8773.24 1364.60  -2
   5  -8  12 8773.24 1364.60   1
   5  -8  13 0.24735 339.056   1
   8  -5  10 1673.09 406.312  -2
   5  -8  13 1673.09 406.312   1
   8  -5  11 1311.68 297.634  -2
   5  -8  14 1311.68 297.634   1
   8  -5  12 7055.74 37.3108  -2
   5  -8  15 7055.74 37.3108   1
   8  -5  13 5745.30 1386.43  -2
   5  -8  16 5745.30 1386.43   1
   8  -5  14 457.533 233.317  -2
   5  -8  17 457.533 233.317   1
  -5   8 -18 2210.43 107.219   1
  -8   5 -15 3541.99 170.055  -2
  -5   8 -18 3541.99 170.055   1
  -5   8 -19 1262.88 269.080   1
   8  -5  16 953.845 176.865  -2
   5  -8  19 953.845 176.865   1
   5  -7 -16 226.734 71.0749   1
   5  -7 -15 277.600 183.930   1
  -5   7  14 76.4498 114.987   1
  -5   7  13 34.7406 138.164   1
   5  -7 -12 139.165 174.351   1
   5  -7 -11 699.818 185.775   1
   5  -7 -10 4296.72 567.619   1
   5  -7  -9 488.984 251.599   1
   5  -7  -8 25130.1 3913.41   1
   5  -7  -7 11767.8 3530.51   1
  -5   7   6 31657.9 6833.92   1
  -5   7   5 10468.8 1794.37   1
   5  -7  -4 46095.6 6632.39   1
   5  -7  -3 8524.12 1979.78   1
  -5   7   2 9604.35 2421.13   1
   5  -7  -1 865.894 360.425   1
   5  -7   0 9209.56 1386.91   1
   5  -7   1 84.5495 227.351   1
   5  -7   2 8166.66 2174.28   1
   5  -7   3 3767.31 1177.58   1
   5  -7   4 40335.1 2855.75   1
   5  -7   5 1475.11 272.421   1
  -5   7  -6 78925.1 9970.71   1
   7  -5   4 122921. 468.530  -2
   5  -7   6 122921. 468.530   1
   5  -7   7 2267.08 569.277   1
   7  -5   5 13682.6 270.461  -2
   5  -7   7 13682.6 270.461   1
   5  -7   8 19478.0 336.748   1
   7  -5   6 27660.9 673.274  -2
   5  -7   8 27660.9 673.274   1
  -5   7  -9 26.7954 231.944   1
   7  -5   7 426.630 359.765  -2
   5  -7   9 426.630 359.765   1
  -5   7 -10 1375.14 216.667   1
   7  -5   8 1900.32 347.245  -2
   5  -7  10 1900.32 347.245   1
   5  -7  11 671.917 1124.35   1
   7  -5   9 3257.11 330.557  -2
   5  -7  11 3257.11 330.557   1
   7  -5  10 5904.62 908.952  -2
   5  -7  12 5904.62 908.952   1
   7  -5  11 2906.64 1281.65  -2
   5  -7  13 2906.64 1281.65   1
   7  -5  12 26446.9 3224.92  -2
   5  -7  14 26446.9 3224.92   1
   7  -5  13 1433.30 423.492  -2
   5  -7  15 1433.30 423.492   1
   7  -5  14 6323.12 545.449  -2
   5  -7  16 6323.12 545.449   1
   5  -7  17 415.359 156.462   1
   7  -5  15 6308.67 2036.47  -2
   5  -7  17 6308.67 2036.47   1
  -5   7 -18 1269.70 321.640   1
   7  -5  16 926.750 711.593  -2
   5  -7  18 926.750 711.593   1
  -5   7 -19 361.565 212.351   1
   7  -5  17 401.846 209.655  -2
   5  -7  19 401.846 209.655   1
  -5   7 -20 496.016 75.6663   1
   7  -5  18 570.021 179.641  -2
   5  -7  20 570.021 179.641   1
   5  -6 -17 196.626 157.745   1
   5  -6 -16 19.0594 106.321   1
   5  -6 -15 255.670 109.993   1
   5  -6 -14 363.761 142.685   1
   5  -6 -13 2048.84 645.526   1
  -5   6  12 179.773 169.486   1
   5  -6 -11 4768.13 881.218   1
   5  -6 -10 1463.77 281.218   1
   5  -6  -9 24057.9 3092.36   1
   5  -6  -8 11947.8 1805.63   1
   5  -6  -7 22232.6 3594.64   1
   5  -6  -6 10757.4 2025.02   1
   5  -6  -5 19573.6 4874.46   1
   5  -6  -4 855.547 349.793   1
   5  -6  -3 5763.65 1542.20   1
   5  -6  -2 7312.73 1548.64   1
   5  -6  -1 2971.54 786.212   1
   5  -6   0 563.362 211.093   1
   5  -6   1 70891.3 13896.0   1
   5  -6   2 69976.7 12488.7   1
   5  -6   3 32371.8 7373.44   1
  -5   6  -4 181603. 29849.5   1
   6  -5   3 258112. 694.056  -2
   5  -6   4 258112. 694.056   1
  -5   6  -5 44184.2 3784.45   1
   6  -5   4 86777.0 404.043  -2
   5  -6   5 86777.0 404.043   1
   5  -6   6 48013.9 14033.3   1
   6  -5   5 63075.5 337.642  -2
   5  -6   6 63075.5 337.642   1
  -5   6  -7 984.169 254.446   1
   6  -5   6 5719.89 301.719  -2
   5  -6   7 5719.89 301.719   1
  -5   6  -8 159.996 245.199   1
   6  -5   7 271.052 279.076  -2
   5  -6   8 271.052 279.076   1
  -5   6  -9 4790.90 478.960   1
  -6   5  -8 6793.38 953.460  -2
  -5   6  -9 6793.38 953.460   1
  -5   6 -10 465.628 177.206   1
   6  -5   9 1012.50 312.130  -2
   5  -6  10 1012.50 312.130   1
   6  -5  10 11214.8 1767.15  -2
   5  -6  11 11214.8 1767.15   1
   5  -6  12 509.505 605.228   1
   6  -5  11 9425.62 2182.96  -2
   5  -6  12 9425.62 2182.96   1
  -6   5 -12 27757.2 4007.59  -2
  -5   6 -13 27757.2 4007.59   1
   6  -5  13 14646.6 2615.91  -2
   5  -6  14 14646.6 2615.91   1
   6  -5  14 7866.08 1796.10  -2
   5  -6  15 7866.08 1796.10   1
   5  -6  16 5352.46 1474.10   1
  -5   6 -17 1569.22 161.607   1
   6  -5  16 2803.87 1430.18  -2
   5  -6  17 2803.87 1430.18   1
  -5   6 -18 490.721 216.035   1
   6  -5  17 298.400 679.289  -2
   5  -6  18 298.400 679.289   1
  -5   6 -19 67.3710 93.2776   1
   6  -5  18 91.4853 203.826  -2
   5  -6  19 91.4853 203.826   1
  -5   6 -20 101.099 77.1105   1
   6  -5  19-29.4640 178.607  -2
   5  -6  20-29.4640 178.607   1
  -5   5  18-64.5842 96.8058   1
   5  -5 -17 549.159 281.332   1
   5  -5 -16-23.8814 122.230   1
  -5   5  15 2503.99 415.281   1
  -5   5  14 85.6596 158.605   1
   5  -5 -13 7409.90 1636.10   1
  -5   5  12 54.3813 227.757   1
   5  -5 -11 26760.2 2564.06   1
  -5   5  10 2270.55 1032.30   1
   5  -5  -9 11806.2 1251.81   1
   5  -5  -8-7.25364 212.441   1
   5  -5  -7 9098.85 1240.33   1
   5  -5  -6 207.058 201.865   1
   5  -5  -5 1900.80 873.511   1
   5  -5  -4 59.9775 171.969   1
  -5   5   3 14197.0 2821.92   1
   5  -5  -2 144.077 228.706   1
   5  -5  -1 79000.9 7327.24   1
   5  -5   0 113.518 208.259   1
   5  -5   1 147916. 13045.3   1
  -5   5  -2 2885.29 1272.68   1
   5  -5   3 31922.7 3425.03   1
   5  -5   3 61767.0 342.560  -2
   5  -5   3 61767.0 342.560   1
   5  -5   4 224.654 250.865   1
  -5   5  -4 4238.71 569.625  -2
  -5   5  -4 4238.71 569.625   1
   5  -5   5 38294.5 3067.95   1
   5  -5   5 77643.3 3132.48  -2
   5  -5   5 77643.3 3132.48   1
  -5   5  -6 697.088 231.984   1
   5  -5   6 2252.01 335.110  -2
   5  -5   6 2252.01 335.110   1
  -5   5  -7 385.813 483.393   1
  -5   5  -7 487.832 290.491  -2
  -5   5  -7 487.832 290.491   1
   5  -5   8 604.967 464.802   1
  -5   5  -8 3159.08 899.262  -2
  -5   5  -8 3159.08 899.262   1
   5  -5   9 8357.41 1066.41  -2
   5  -5   9 8357.41 1066.41   1
   5  -5  10 555.116 794.727  -2
   5  -5  10 555.116 794.727   1
   5  -5  11 9239.50 1664.66  -2
   5  -5  11 9239.50 1664.66   1
  -5   5 -12 9020.54 2401.68  -2
  -5   5 -12 9020.54 2401.68   1
  -5   5 -13 2122.85 228.409   1
   5  -5  13 3851.10 476.319  -2
   5  -5  13 3851.10 476.319   1
  -5   5 -14 3640.04 1177.94   1
   5  -5  14 3392.47 547.522  -2
   5  -5  14 3392.47 547.522   1
   5  -5  15 5085.22 1053.79   1
  -5   5 -16 932.816 134.435   1
   5  -5  16 909.564 372.652  -2
   5  -5  16 909.564 372.652   1
  -5   5 -17 1696.20 156.762   1
  -5   5 -18 532.523 163.627   1
   5  -5  18 355.778 253.806  -2
   5  -5  18 355.778 253.806   1
   5  -5  19 121.877 77.1161   1
   5  -5  19 79.6670 224.566  -2
   5  -5  19 79.6670 224.566   1
  -5   5 -20 25.9332 71.8881   1
   5  -5  20 109.912 168.234  -2
   5  -5  20 109.912 168.234   1
   5  -4 -19 314.176 137.793   1
   5  -4 -18 117.830 110.399   1
   5  -4 -17 116.202 130.493   1
   5  -4 -16 1017.09 472.179   1
  -5   4  15 3490.50 1166.80   1
  -5   4  14 10662.1 1545.15   1
  -5   4  13 5923.16 1254.87   1
   5  -4 -12 28442.4 7621.05   1
  -5   4  11 29757.9 1700.23   1
   5  -4 -10 8003.31 1513.16   1
   5  -4  -9 6260.14 1473.39   1
   5  -4  -8 6979.91 1362.22   1
   5  -4  -7 154.035 203.351   1
   5  -4  -6 74.3245 204.846   1
  -5   4   5 74058.2 20162.5   1
   5  -4  -4 19767.8 5235.44   1
   5  -4  -3 37069.6 6541.91   1
   5  -4  -2 66523.7 3893.11   1
  -5   4   1 155613. 7008.08   1
   5  -4   0 36966.8 3282.16   1
   5  -4   1 89362.3 5177.08   1
   5  -4   2 25564.7 15720.9   1
   5  -4   3 17404.7 2725.21   1
  -4   5  -4 15308.6 725.658  -2
  -5   4  -3 15308.6 725.658   1
   5  -4   4 2316.07 319.905   1
  -4   5  -5 3747.07 657.179  -2
  -5   4  -4 3747.07 657.179   1
  -5   4  -5 23844.6 1433.59   1
  -4   5  -6 43679.9 1580.40  -2
  -5   4  -5 43679.9 1580.40   1
  -5   4  -6 14816.3 229.174   1
   4  -5   7 12490.4 684.909  -2
   5  -4   6 12490.4 684.909   1
  -4   5  -8 30967.8 2876.27  -2
  -5   4  -7 30967.8 2876.27   1
  -4   5  -9 14616.6 591.611  -2
  -5   4  -8 14616.6 591.611   1
   4  -5  10 17834.9 1381.20  -2
   5  -4   9 17834.9 1381.20   1
  -4   5 -11 6909.95 578.254  -2
  -5   4 -10 6909.95 578.254   1
   5  -4  11 4202.74 436.015   1
  -4   5 -12 3082.98 413.344  -2
  -5   4 -11 3082.98 413.344   1
  -5   4 -12 3354.00 284.176   1
  -4   5 -13 9585.49 1572.72  -2
  -5   4 -12 9585.49 1572.72   1
  -5   4 -13 18778.6 2252.51   1
  -5   4 -14 1518.32 475.072   1
   4  -5  15 1988.93 422.565  -2
   5  -4  14 1988.93 422.565   1
  -5   4 -15 3700.86 873.000   1
   4  -5  16 1044.19 814.802  -2
   5  -4  15 1044.19 814.802   1
  -5   4 -16 627.250 158.274   1
   4  -5  17 241.211 327.318  -2
   5  -4  16 241.211 327.318   1
   5  -4  17 179.834 110.484   1
   4  -5  18 912.591 517.283  -2
   5  -4  17 912.591 517.283   1
   5  -4  18 361.812 109.207   1
   4  -5  19 933.518 269.650  -2
   5  -4  18 933.518 269.650   1
   5  -4  19 1693.59 365.791   1
   4  -5  20 1495.68 210.578  -2
   5  -4  19 1495.68 210.578   1
  -5   4 -20 35.6441 83.9080   1
   5  -3 -20 37.1641 75.1990   1
  -5   3  19 306.820 143.060   1
  -5   3  18 211.365 143.850   1
   5  -3 -17 99.6415 150.375   1
   5  -3 -16 5871.48 1469.24   1
   5  -3 -15 35.7427 177.176   1
  -5   3  14 19809.6 4430.00   1
   5  -3 -13 3197.80 736.797   1
   5  -3 -12 17885.7 3288.18   1
   5  -3 -11 296.273 227.094   1
  -5   3  10 13778.6 2692.10   1
   5  -3  -9 5344.76 1183.74   1
  -5   3   8 4595.53 1469.01   1
  -5   3   7 113.889 198.613   1
  -5   3   6 33975.7 2418.03   1
   5  -3  -5 26477.1 2721.07   1
   5  -3  -4 171881. 24107.9   1
   5  -3  -3 27767.5 1947.88   1
   5  -3  -2 180393. 16936.4   1
   5  -3  -1 9839.59 685.384   1
   5  -3   0 100813. 779.124   1
  -5   3  -1 117410. 1193.06   1
  -5   3  -2 687.835 170.654   1
  -3   5  -4 3271.29 528.433  -2
  -5   3  -2 3271.29 528.433   1
   5  -3   3 25704.5 823.050   1
   3  -5   5 27337.4 666.906  -2
   5  -3   3 27337.4 666.906   1
  -5   3  -4 2255.58 2811.08   1
  -3   5  -6 9511.49 485.956  -2
  -5   3  -4 9511.49 485.956   1
   5  -3   5 36349.7 9025.27   1
  -3   5  -7 32167.2 5449.62  -2
  -5   3  -5 32167.2 5449.62   1
   3  -5   8 90463.6 15703.9  -2
   5  -3   6 90463.6 15703.9   1
  -3   5  -9 33157.8 646.229  -2
  -5   3  -7 33157.8 646.229   1
  -3   5 -10 46945.2 6994.71  -2
  -5   3  -8 46945.2 6994.71   1
   3  -5  11 12815.0 3541.91  -2
   5  -3   9 12815.0 3541.91   1
  -5   3 -10 2223.88 242.732   1
  -3   5 -12 7786.14 1223.43  -2
  -5   3 -10 7786.14 1223.43   1
  -5   3 -11 24229.7 4707.19   1
  -3   5 -13 26391.9 3479.93  -2
  -5   3 -11 26391.9 3479.93   1
  -5   3 -12 2240.67 209.046   1
   3  -5  14 3779.53 500.933  -2
   5  -3  12 3779.53 500.933   1
   5  -3  13 6898.27 1946.79   1
   3  -5  15 3924.39 611.924  -2
   5  -3  13 3924.39 611.924   1
  -5   3 -14 466.576 340.027   1
   3  -5  16 606.654 388.529  -2
   5  -3  14 606.654 388.529   1
   5  -3  15-9.44331 155.604   1
   3  -5  17 450.726 73.1487  -2
   5  -3  15 450.726 73.1487   1
  -5   3 -16 590.871 134.117   1
   3  -5  18 1619.67 322.634  -2
   5  -3  16 1619.67 322.634   1
  -5   3 -17 49.4049 117.352   1
   3  -5  19 366.130 278.334  -2
   5  -3  17 366.130 278.334   1
   5  -3  18 139.430 103.425   1
   3  -5  20 1003.35 228.231  -2
   5  -3  18 1003.35 228.231   1
  -5   3 -19 1087.73 263.737   1
   3  -5  21 693.643 173.755  -2
   5  -3  19 693.643 173.755   1
   5  -2 -20 29.0255 84.6545   1
   5  -2 -19 1874.91 850.777   1
   5  -2 -18 3315.22 1374.15   1
   5  -2 -17 3714.42 1480.69   1
   5  -2 -16 9052.85 2556.55   1
   5  -2 -15 7150.42 1175.65   1
   5  -2 -14 726.975 240.404   1
   5  -2 -13 12605.3 2709.48   1
  -5   2  12 14875.2 2963.07   1
  -5   2  11 4513.34 1021.01   1
  -5   2  10 9504.48 1341.59   1
  -5   2   9 392.016 212.266   1
   5  -2  -8 25737.0 1698.63   1
   5  -2  -7 2039.70 584.716   1
  -5   2   6 74561.6 8124.85   1
   5  -2  -5 2947.65 475.593   1
  -5   2   4 171480. 12259.3   1
   5  -2  -3 11247.0 1635.93   1
   5  -2  -2 148372. 13247.5   1
   5  -2  -1 1621.65 368.083   1
   5  -2   0 45753.8 2560.16   1
   5  -2   1 125154. 9066.09   1
  -5   2  -2 457.780 168.123   1
  -2   5  -5 116.491 145.761  -2
  -5   2  -2 116.491 145.761   1
  -5   2  -3 51086.6 33530.5   1
  -2   5  -6 50221.0 15910.3  -2
  -5   2  -3 50221.0 15910.3   1
   5  -2   4 1478.04 147.843   1
  -2   5  -7 2458.26 603.850  -2
  -5   2  -4 2458.26 603.850   1
   5  -2   5 37788.6 289.190   1
  -2   5  -8 47226.3 5015.32  -2
  -5   2  -5 47226.3 5015.32   1
   5  -2   6 99517.2 440.977   1
   2  -5   9 109382. 12808.5  -2
   5  -2   6 109382. 12808.5   1
   5  -2   7 6217.94 236.213   1
  -2   5 -10 11138.3 2232.31  -2
  -5   2  -7 11138.3 2232.31   1
   5  -2   8 34579.4 349.383   1
  -2   5 -11 38263.6 2937.28  -2
  -5   2  -8 38263.6 2937.28   1
  -5   2  -9 3532.95 2497.68   1
  -2   5 -12 4943.10 656.444  -2
  -5   2  -9 4943.10 656.444   1
  -5   2 -10 14704.7 1952.55   1
  -5   2 -11 5101.95 870.637   1
   2  -5  14 655.822 412.906  -2
   5  -2  11 655.822 412.906   1
  -5   2 -12 6870.95 1131.41   1
   2  -5  15 1984.92 435.951  -2
   5  -2  12 1984.92 435.951   1
  -5   2 -13 2289.78 477.522   1
   2  -5  16 2788.95 358.592  -2
   5  -2  13 2788.95 358.592   1
  -5   2 -14 83.3989 152.565   1
   5  -2  15 813.373 395.413   1
   2  -5  18 2300.46 320.425  -2
   5  -2  15 2300.46 320.425   1
   5  -2  16 3953.86 1228.88   1
   2  -5  19 2959.59 296.884  -2
   5  -2  16 2959.59 296.884   1
  -5   2 -17 89.0751 108.864   1
   2  -5  20 168.412 238.005  -2
   5  -2  17 168.412 238.005   1
  -5   2 -18 400.762 174.099   1
   2  -5  21 212.652 179.284  -2
   5  -2  18 212.652 179.284   1
  -5   2 -19 692.012 286.653   1
   5  -1 -21 531.064 536.848   1
   5  -1 -20 182.473 102.994   1
   5  -1 -19 1398.96 690.379   1
  -5   1  18 697.685 163.066   1
  -5   1  17 8302.45 2790.63   1
   5  -1 -16 1389.35 312.100   1
   5  -1 -15 4524.59 1394.50   1
   5  -1 -14 476.930 306.890   1
  -5   1  13 207.957 227.868   1
  -5   1  12 2422.47 745.275   1
  -5   1  11 1952.99 496.281   1
   5  -1 -10 4261.88 702.694   1
  -5   1   9 1359.14 364.244   1
   5  -1  -8 7335.87 1374.10   1
   5  -1  -7 14973.3 2616.23   1
   5  -1  -6 38810.4 3703.94   1
   5  -1  -5 94635.2 9726.06   1
  -5   1   4 15428.2 1963.81   1
   5  -1  -3 104897. 7102.36   1
  -5   1   2 117458. 12949.7   1
   5  -1  -1 14726.0 4008.05   1
  -5   1   0 8529.44 600.249   1
  -1   5  -4 17651.6 500.896  -2
  -5   1   0 17651.6 500.896   1
  -5   1  -1 1069.66 2295.96   1
  -1   5  -5 7128.10 1795.92  -2
  -5   1  -1 7128.10 1795.92   1
  -5   1  -2 36645.9 445.381   1
   1  -5   6 55521.2 7629.35  -2
   5  -1   2 55521.2 7629.35   1
   5  -1   3 22266.3 237.125   1
  -1   5  -7 30927.4 4078.90  -2
  -5   1  -3 30927.4 4078.90   1
   5  -1   4 131516. 476.333   1
  -1   5  -8 146148. 1917.89  -2
  -5   1  -4 146148. 1917.89   1
   5  -1   5 78019.5 388.046   1
  -1   5  -9 87047.4 12074.5  -2
  -5   1  -5 87047.4 12074.5   1
   5  -1   6 74514.4 407.732   1
   1  -5  10 83506.7 15246.9  -2
   5  -1   6 83506.7 15246.9   1
   5  -1   7 25456.4 15830.3   1
  -1   5 -11 43640.3 759.606  -2
  -5   1  -7 43640.3 759.606   1
   5  -1   8 7137.27 1345.93   1
  -1   5 -12 8925.49 434.190  -2
  -5   1  -8 8925.49 434.190   1
  -5   1  -9 686.090 219.508   1
   1  -5  13 1384.22 802.532  -2
   5  -1   9 1384.22 802.532   1
  -5   1 -10 452.636 206.994   1
   1  -5  14 1275.55 404.475  -2
   5  -1  10 1275.55 404.475   1
  -5   1 -11 6934.05 1396.85   1
   1  -5  15 2013.59 1522.37  -2
   5  -1  11 2013.59 1522.37   1
  -5   1 -12 4779.61 922.302   1
   5  -1  13 1102.77 515.434   1
   1  -5  17 468.500 319.740  -2
   5  -1  13 468.500 319.740   1
  -5   1 -14 1469.67 379.925   1
   5  -1  15-43.1856 144.386   1
   1  -5  19 1289.51 278.437  -2
   5  -1  15 1289.51 278.437   1
   5  -1  16 5802.04 2187.03   1
   1  -5  20 2700.19 239.294  -2
   5  -1  16 2700.19 239.294   1
   5  -1  17 35.1525 108.279   1
  -5   1 -18 4317.30 1582.93   1
  -5   0  21 1571.54 800.386   1
   5   0 -20 132.702 125.703   1
   5   0 -19 6306.75 2797.24   1
   5   0 -18 142.049 148.303   1
   5   0 -17 10336.0 2842.26   1
   5   0 -16 1900.62 383.650   1
   5   0 -15 5200.41 1229.60   1
  -5   0  14 924.361 343.777   1
   5   0 -13 659.149 243.800   1
   5   0 -12 3078.56 418.410   1
   5   0 -11 41684.5 4332.53   1
   5   0 -10 303.477 223.936   1
   5   0  -9 55663.3 3974.12   1
  -5   0   8 216.345 196.731   1
   5   0  -7 80406.8 8103.27   1
   5   0  -6 15131.4 1212.73   1
  -5   0   5 42068.2 2963.88   1
   5   0  -4 9297.22 1002.35   1
   5   0  -3 22259.9 5192.95   1
   5   0  -2 2555.26 743.274   1
   0   5  -3 1679.67 293.031  -2
  -5   0   2 1679.67 293.031   1
   5   0  -1 80820.3 3773.15   1
   0   5  -4 92148.1 19288.6  -2
  -5   0   1 92148.1 19288.6   1
   5   0   0 53175.4 2488.32   1
   0   5  -5 90927.0 9444.35  -2
  -5   0   0 90927.0 9444.35   1
  -5   0  -1 3817.14 276.985   1
   0   5  -6 4261.19 575.818  -2
  -5   0  -1 4261.19 575.818   1
   0   5  -7 95228.0 9277.77  -2
  -5   0  -2 95228.0 9277.77   1
   5   0   3 157829. 511.536   1
   0   5  -8 191757. 4939.30  -2
  -5   0  -3 191757. 4939.30   1
   0   5  -9 14592.4 3857.41  -2
  -5   0  -4 14592.4 3857.41   1
   5   0   5 77115.2 412.641   1
   0   5 -10 92413.3 9133.92  -2
  -5   0  -5 92413.3 9133.92   1
  -5   0  -6 14354.0 3459.64   1
   0   5 -11 14971.1 994.910  -2
  -5   0  -6 14971.1 994.910   1
  -5   0  -7 3458.23 643.968   1
   0  -5  12 6664.95 1755.00  -2
   5   0   7 6664.95 1755.00   1
  -5   0  -8 1057.82 605.425   1
   0  -5  13 983.133 446.301  -2
   5   0   8 983.133 446.301   1
  -5   0  -9 3837.98 1348.46   1
   0  -5  14 457.245 367.451  -2
   5   0   9 457.245 367.451   1
   5   0  10 456.575 251.668   1
  -5   0 -11 7417.47 1189.87   1
  -5   0 -12 1107.93 1005.89   1
   5   0  13 3008.05 824.063   1
   5   0  14 579.692 326.953   1
   5   0  15 295.142 136.966   1
   5   0  16 422.422 270.351   1
  -5   0 -17 941.396 380.848   1
   5   1 -21 890.505 510.246   1
   5   1 -20 3143.53 1828.81   1
   5   1 -19 3641.13 1598.92   1
   5   1 -18 764.000 539.603   1
   5   1 -17 892.515 409.237   1
   5   1 -16 1279.51 379.121   1
   5   1 -15 1431.44 406.880   1
  -5  -1  14 201.358 242.542   1
  -5  -1  13 7432.47 1598.22   1
  -5  -1  12 3243.89 3527.48   1
   5   1 -11 23584.5 4015.65   1
   5   1 -10 1015.68 411.205   1
  -5  -1   9 19759.9 10632.9   1
  -5  -1   8-22.6088 923.333   1
   5   1  -7 79329.1 12597.3   1
  -5  -1   6 702.045 233.111   1
  -5  -1   5 45517.6 4365.64   1
  -5  -1   4 90.4604 185.040   1
  -5  -1   3 17252.5 2479.33   1
   1   5  -3 78982.2 22198.6  -2
  -5  -1   3 78982.2 22198.6   1
  -5  -1   2 5127.60 489.663   1
   1   5  -4 4395.34 893.228  -2
  -5  -1   2 4395.34 893.228   1
   1   5  -5 79216.2 8948.21  -2
  -5  -1   1 79216.2 8948.21   1
  -1  -5   6 20778.1 3829.78  -2
   5   1   0 20778.1 3829.78   1
   1   5  -7 54981.2 3036.94  -2
  -5  -1  -1 54981.2 3036.94   1
   1   5  -8 17747.9 1384.90  -2
  -5  -1  -2 17747.9 1384.90   1
   5   1   3 143787. 522.291   1
   1   5  -9 168016. 25699.7  -2
  -5  -1  -3 168016. 25699.7   1
  -5  -1  -4 1555.65 427.109   1
   1   5 -10 3152.53 661.261  -2
  -5  -1  -4 3152.53 661.261   1
  -5  -1  -5 6568.23 1107.28   1
  -5  -1  -6 67.1372 209.241   1
  -5  -1  -7 227.778 208.528   1
   5   1   8 3717.67 845.994   1
   5   1   9 765.114 227.860   1
  -5  -1 -10 1007.73 632.461   1
   5   1  11 13555.5 2723.61   1
   5   1  12 45.5144 167.116   1
  -5  -1 -13 1955.69 735.173   1
   5   1  14 103.440 138.007   1
   5   1  15 2843.18 1744.06   1
   5   1  16 80.8759 92.9039   1
   5   2 -21 76.7046 106.513   1
   5   2 -20 2711.67 1330.09   1
   5   2 -19 310.798 223.340   1
   5   2 -18 532.873 218.519   1
   5   2 -17 299.133 228.156   1
   5   2 -16 174.916 189.364   1
  -5  -2  15 217.217 207.240   1
  -5  -2  14 4360.79 1447.76   1
  -5  -2  13 1049.30 449.364   1
   5   2 -12 14199.2 4098.55   1
   5   2 -11 5142.25 1110.41   1
   5   2 -10 25142.1 5259.13   1
  -5  -2   9 1186.79 1083.37   1
  -5  -2   8 26694.6 16103.8   1
   5   2  -7 21130.6 2599.11   1
  -5  -2   6 115.112 186.654   1
  -5  -2   5 4144.29 584.433   1
  -2  -5   2 4611.28 2129.10  -2
   5   2  -5 4611.28 2129.10   1
  -5  -2   4 5451.25 537.464   1
  -5  -2   3 2413.17 219.425   1
  -2  -5   4 9069.61 1479.09  -2
   5   2  -3 9069.61 1479.09   1
   2   5  -5 32694.8 3671.85  -2
  -5  -2   2 32694.8 3671.85   1
   2   5  -6 24458.2 1065.03  -2
  -5  -2   1 24458.2 1065.03   1
   2   5  -7 68087.6 12904.7  -2
  -5  -2   0 68087.6 12904.7   1
  -2  -5   8 47296.1 4929.43  -2
   5   2   1 47296.1 4929.43   1
   2   5  -9 10879.9 1421.39  -2
  -5  -2  -2 10879.9 1421.39   1
  -5  -2  -3 24851.1 2920.83   1
   2   5 -10 29147.7 5845.49  -2
  -5  -2  -3 29147.7 5845.49   1
  -5  -2  -4 1455.88 271.462   1
  -2  -5  11 1232.81 274.605  -2
   5   2   4 1232.81 274.605   1
  -5  -2  -5 154.764 226.558   1
  -5  -2  -6 1461.51 511.775   1
  -5  -2  -7 2006.77 984.559   1
  -5  -2  -8 1497.01 399.407   1
   5   2   9 4985.73 1221.98   1
  -5  -2 -10 4017.58 1180.17   1
   5   2  11 3106.81 1546.66   1
   5   2  12 772.273 359.107   1
   5   2  13 3520.68 1792.48   1
   5   2  14 3.79219 104.921   1
   5   2  15 2449.99 1078.48   1
   5   3 -20 77.4227 196.014   1
   5   3 -19 217.204 211.628   1
   5   3 -18 1102.51 859.811   1
  -5  -3  17 260.983 145.813   1
   5   3 -16 2657.88 1215.98   1
   5   3 -15 1608.27 883.763   1
   5   3 -14 5160.17 4551.81   1
   5   3 -13 1655.23 528.943   1
  -5  -3  12 4243.32 1213.19   1
  -5  -3  11 74.9411 395.373   1
  -5  -3  10 4658.56 1075.16   1
  -5  -3   9 345.205 750.493   1
  -5  -3   8 301.651 206.810   1
  -5  -3   7 1668.75 283.651   1
   3   5  -1 5292.93 407.685  -2
  -5  -3   7 5292.93 407.685   1
   5   3  -6 34908.7 3960.42   1
   5   3  -5 607.325 281.424   1
  -3  -5   3 3498.83 2274.25  -2
   5   3  -5 3498.83 2274.25   1
   3   5  -4 16084.6 1957.62  -2
  -5  -3   4 16084.6 1957.62   1
   3   5  -5 1889.52 669.999  -2
  -5  -3   3 1889.52 669.999   1
   3   5  -6 26523.5 1437.61  -2
  -5  -3   2 26523.5 1437.61   1
   3   5  -7 311.874 310.353  -2
  -5  -3   1 311.874 310.353   1
   3   5  -8 11501.1 1217.66  -2
  -5  -3   0 11501.1 1217.66   1
  -5  -3  -1 12761.0 1098.42   1
   3   5  -9 23493.0 5193.02  -2
  -5  -3  -1 23493.0 5193.02   1
  -5  -3  -2 542.114 218.050   1
  -5  -3  -3 241.730 219.321   1
  -5  -3  -4 309.377 223.014   1
  -5  -3  -5 232.114 217.898   1
   5   3   6 126.086 214.556   1
  -5  -3  -7 1519.62 378.898   1
  -5  -3  -8 381.421 167.528   1
   5   3   9 331.012 172.897   1
   5   3  10 2119.56 721.643   1
   5   3  11 1871.50 818.637   1
   5   3  12 858.694 272.149   1
   5   3  13 1419.10 442.071   1
  -5  -3 -14 19.3376 128.461   1
   5   4 -20 81.2463 106.117   1
   5   4 -19 111.386 141.397   1
  -5  -4  18 413.441 330.181   1
   5   4 -17 335.613 227.116   1
   5   4 -16 1998.79 1019.87   1
  -5  -4  15 573.027 433.949   1
  -5  -4  14 6772.69 4065.16   1
  -5  -4  13 569.348 259.931   1
  -5  -4  12 5920.51 10361.0   1
  -5  -4  11-19.9547 2952.92   1
  -5  -4  10 11239.7 2442.41   1
  -5  -4   9 5352.27 1079.40   1
  -5  -4   8 1086.50 278.933   1
  -5  -4   7 3527.73 673.643   1
   4   5  -2 120.124 546.794  -2
  -5  -4   7 120.124 546.794   1
  -5  -4   6 10871.3 2668.75   1
   4   5  -3 21604.4 5926.10  -2
  -5  -4   6 21604.4 5926.10   1
   4   5  -4 2497.52 546.491  -2
  -5  -4   5 2497.52 546.491   1
   4   5  -5 3965.61 647.373  -2
  -5  -4   4 3965.61 647.373   1
  -4  -5   6 9309.93 1473.69  -2
   5   4  -3 9309.93 1473.69   1
   4   5  -7 45934.9 3563.61  -2
  -5  -4   2 45934.9 3563.61   1
  -5  -4   1 6.80871 303.876   1
   4   5  -8 1383.34 351.897  -2
  -5  -4   1 1383.34 351.897   1
  -5  -4   0 4439.69 1746.50   1
   4   5  -9 4496.88 531.713  -2
  -5  -4   0 4496.88 531.713   1
  -5  -4  -1 590.060 362.530   1
  -5  -4  -2 323.512 326.191   1
  -5  -4  -3 270.921 275.869   1
   5   4   4 2169.85 977.511   1
  -5  -4  -5 660.849 336.799   1
  -5  -4  -6 7024.09 4057.13   1
  -5  -4  -7 376.092 198.437   1
  -5  -4  -8 3989.81 2053.52   1
  -5  -4  -9-6.84956 159.441   1
  -5  -4 -10 1740.27 956.666   1
  -5  -4 -11-1.90539 137.686   1
   5   4  12 10.2409 156.985   1
  -5  -5  19 67.9325 162.168   1
  -5  -5  18 29.1976 135.299   1
  -5  -5  17 1618.82 1454.19   1
  -5  -5  16 1466.96 776.556   1
  -5  -5  15 2144.56 985.576   1
  -5  -5  14 545.148 287.841   1
   5   5 -13 2091.90 1118.56   1
  -5  -5  12 491.432 236.820   1
  -5  -5  11 1040.65 437.302   1
  -5  -5  10 105.026 288.877   1
   5   5   0 1987.95 395.500  -2
  -5  -5  10 1987.95 395.500   1
  -5  -5   9 2294.91 583.730   1
   5   5  -8 7247.54 1450.35   1
  -5  -5   3 11975.3 1795.50  -2
   5   5  -7 11975.3 1795.50   1
  -5  -5   4 7008.23 618.066  -2
   5   5  -6 7008.23 618.066   1
   5   5  -5 63369.9 5199.79  -2
  -5  -5   5 63369.9 5199.79   1
   5   5  -6 6632.48 830.010  -2
  -5  -5   4 6632.48 830.010   1
  -5  -5   7 9518.28 467.018  -2
   5   5  -3 9518.28 467.018   1
  -5  -5   2 28554.6 1622.02   1
   5   5  -8 32698.5 557.010  -2
  -5  -5   2 32698.5 557.010   1
  -5  -5   1 1570.04 520.037   1
  -5  -5   9 3996.10 1479.74  -2
   5   5  -1 3996.10 1479.74   1
  -5  -5   0 1356.82 698.505   1
  -5  -5  -1 136.349 214.856   1
  -5  -5  -2 40.8136 212.849   1
   5   5   3 1708.59 703.092   1
  -5  -5  -4 260.017 205.507   1
  -5  -5  -5 2390.94 872.264   1
  -5  -5  -6 1021.79 360.952   1
  -5  -5  -7 1326.82 525.389   1
  -5  -5  -8 3450.98 1810.82   1
  -5  -5  -9 1926.97 956.650   1
  -5  -5 -10 30.9348 128.031   1
  -5  -6  18 53.3465 104.769   1
  -5  -6  17 639.123 590.066   1
  -5  -6  16 193.807 194.288   1
  -5  -6  15 674.697 394.477   1
  -5  -6  14 95.8896 193.481   1
  -5  -6  13-63.2276 196.192   1
  -5  -6  12 517.214 258.424   1
   6   5   1 451.316 334.282  -2
  -5  -6  12 451.316 334.282   1
  -5  -6  11 861.755 365.858   1
   6   5   0 2295.74 369.228  -2
  -5  -6  11 2295.74 369.228   1
   5   6 -10 3525.32 1012.97   1
   6   5  -1 2266.33 334.737  -2
  -5  -6  10 2266.33 334.737   1
  -5  -6   9 535.814 285.973   1
   6   5  -2 3468.09 762.042  -2
  -5  -6   9 3468.09 762.042   1
  -6  -5   3 7723.40 725.796  -2
   5   6  -8 7723.40 725.796   1
   6   5  -4 40469.3 5453.98  -2
  -5  -6   7 40469.3 5453.98   1
   6   5  -5 2566.14 367.020  -2
  -5  -6   6 2566.14 367.020   1
   6   5  -6 35366.6 10524.5  -2
  -5  -6   5 35366.6 10524.5   1
  -5  -6   4 1271.52 180.844   1
  -6  -5   7 2653.40 1000.84  -2
   5   6  -4 2653.40 1000.84   1
  -5  -6   3 342.448 223.239   1
   6   5  -8 726.965 764.641  -2
  -5  -6   3 726.965 764.641   1
  -5  -6   2 700.821 193.767   1
  -5  -6   1 192.577 193.776   1
   5   6   0 908.508 648.184   1
   5   6   1 786.751 387.235   1
  -5  -6  -2 721.519 273.287   1
  -5  -6  -3 1238.64 457.834   1
  -5  -6  -4 19.3359 148.786   1
  -5  -6  -5 1587.39 968.983   1
  -5  -6  -6 978.388 636.054   1
   5   6   7 1435.78 751.186   1
  -5  -6  -8 41.6542 91.7661   1
  -5  -7  17 180.429 83.2510   1
  -5  -7  16 342.740 210.714   1
  -5  -7  15 353.289 197.088   1
  -5  -7  14-44.9342 128.122   1
   7   5   2 371.647 240.752  -2
  -5  -7  14 371.647 240.752   1
  -5  -7  13 407.197 155.775   1
   7   5   1 892.826 256.169  -2
  -5  -7  13 892.826 256.169   1
   5   7 -12 146.782 148.528   1
   7   5   0 549.637 262.066  -2
  -5  -7  12 549.637 262.066   1
  -5  -7  11 2033.16 914.564   1
   5   7 -10 1408.66 132.170   1
   7   5  -2 2636.94 2126.82  -2
  -5  -7  10 2636.94 2126.82   1
   7   5  -3 5482.94 322.357  -2
  -5  -7   9 5482.94 322.357   1
   7   5  -4 1444.51 2037.77  -2
  -5  -7   8 1444.51 2037.77   1
   7   5  -5 2236.53 2527.89  -2
  -5  -7   7 2236.53 2527.89   1
   7   5  -6 863.585 267.818  -2
  -5  -7   6 863.585 267.818   1
  -5  -7   5 175.445 181.550   1
  -7  -5   7 83.6225 23.9528  -2
   5   7  -5 83.6225 23.9528   1
  -5  -7   4 765.493 473.851   1
  -7  -5   8 99.5144 40.0817  -2
   5   7  -4 99.5144 40.0817   1
  -5  -7   3 173.872 162.661   1
  -5  -7   2 934.689 591.101   1
  -5  -7   1 102.004 149.532   1
  -5  -7   0 350.152 165.769   1
  -5  -7  -1 1028.66 453.176   1
  -5  -7  -2 346.369 136.592   1
  -5  -7  -3 4002.34 1317.45   1
  -5  -7  -4 91.2274 98.2325   1
  -5  -7  -5 1418.08 609.354   1
   5   8 -14 395.230 327.420   1
   8   5   1 1103.95 151.924  -2
  -5  -8  14 1103.95 151.924   1
  -5  -8  13 65.0809 88.8888   1
   8   5   0 559.808 169.787  -2
  -5  -8  13 559.808 169.787   1
  -5  -8  12 1452.28 782.825   1
   8   5  -1 2335.55 205.214  -2
  -5  -8  12 2335.55 205.214   1
  -8  -5   2 244.604 219.827  -2
   5   8 -11 244.604 219.827   1
  -8  -5   3 4069.39 3252.39  -2
   5   8 -10 4069.39 3252.39   1
  -8  -5   4 252.090 159.195  -2
   5   8  -9 252.090 159.195   1
   8   5  -5 1118.79 563.217  -2
  -5  -8   8 1118.79 563.217   1
  -5  -8   7 598.488 397.303   1
  -8  -5   6 1024.10 150.744  -2
   5   8  -7 1024.10 150.744   1
  -5  -8   6 5.83172 130.596   1
   5   8  -5-7.88491 120.910   1
  -5  -8   4 28.0865 114.820   1
   5   8  -3-27.8138 114.492   1
  -5  -8   2 413.102 170.107   1
  -5  -8   1 105.449 98.6171   1
  -5  -8   0 3227.64 2217.72   1
  -5  -8  -1 236.741 177.929   1
   5   8   2 36.8594 75.6631   1
  -5  -9   7 5.53151 78.8294   1
   6 -13   3 3067.18 81.9388   1
   6 -12  -5 1041.46 371.790   1
   6 -12  -4 901.195 149.292   1
   6 -12  -3 149.777 94.1861   1
   6 -12  -2 61.3613 106.348   1
   6 -12  -1 403.233 109.441   1
   6 -12   0 1823.00 361.927   1
   6 -12   1 1136.93 218.763   1
   6 -12   2 6051.76 1651.96   1
   6 -12   3 2904.54 1249.31   1
   6 -12   4 3250.19 913.481   1
   6 -12   5 2082.33 1007.41   1
   6 -12   6 2486.29 985.886   1
   6 -12   7 374.789 153.920   1
   6 -12   8 62.4226 130.768   1
   6 -12   9 204.000 151.582   1
   6 -12  10 53.7898 122.156   1
   6 -12  11 2460.68 1182.65   1
   6 -12  12 1127.60 310.997   1
   6 -12  13 1411.82 449.989   1
   6 -12  14 1733.16 756.404   1
   6 -11  -8 736.155 176.455   1
   6 -11  -7 246.934 96.8043   1
   6 -11  -6 15.4602 110.758   1
   6 -11  -5 119.930 125.628   1
   6 -11  -4 171.110 162.263   1
   6 -11  -3 144.496 140.440   1
   6 -11  -2 813.080 278.176   1
   6 -11  -1 259.053 155.439   1
   6 -11   0 4575.57 875.859   1
   6 -11   1 41.8166 162.004   1
   6 -11   2 10000.7 2480.10   1
   6 -11   3 618.818 185.812   1
   6 -11   4 4495.52 1284.12   1
   6 -11   5-15.9389 165.042   1
   6 -11   6 936.432 554.958   1
   6 -11   7 28.4656 154.583   1
   6 -11   8 122.225 167.975   1
   6 -11   9-11.9179 176.676   1
   6 -11  10 1585.03 515.508   1
   6 -11  11 1165.00 382.335   1
   6 -11  12 5382.38 1730.63   1
   6 -11  13 76.5660 141.621   1
   6 -11  14 6668.29 1479.31   1
   6 -11  15 410.563 177.533   1
   6 -11  16 390.974 153.340   1
   6 -10 -10 59.2276 89.3433   1
   6 -10  -9 685.643 129.528   1
   6 -10  -8 125.524 136.797   1
   6 -10  -7-16.5512 143.120   1
   6 -10  -6 1249.17 817.574   1
   6 -10  -5 647.480 256.953   1
   6 -10  -4 4778.88 1768.06   1
   6 -10  -3 16589.4 2897.90   1
   6 -10  -2 6752.07 1230.78   1
   6 -10  -1 11925.0 1491.86   1
   6 -10   0 10427.9 1317.26   1
   6 -10   1 6607.78 798.695   1
   6 -10   2 5374.94 877.428   1
   6 -10   3 835.884 295.174   1
   6 -10   4 992.256 222.941   1
   6 -10   5 1569.80 525.630   1
   6 -10   6 1754.96 485.708   1
   6 -10   7 994.333 326.743   1
   6 -10   8 303.751 185.903   1
   6 -10   9 365.313 263.923   1
   6 -10  10 3966.23 1596.15   1
   6 -10  11 1709.87 622.564   1
  10  -6   7 8381.01 304.222  -2
   6 -10  11 8381.01 304.222   1
   6 -10  12 1759.08 895.542   1
  10  -6   8 815.946 282.400  -2
   6 -10  12 815.946 282.400   1
   6 -10  13 141.916 179.816   1
  10  -6   9 2948.92 278.729  -2
   6 -10  13 2948.92 278.729   1
   6 -10  14 417.053 237.073   1
  10  -6  10 422.004 258.051  -2
   6 -10  14 422.004 258.051   1
   6 -10  15-15.5742 222.846   1
  10  -6  11 323.489 177.008  -2
   6 -10  15 323.489 177.008   1
   6 -10  16 228.414 153.579   1
  10  -6  12 563.299 163.522  -2
   6 -10  16 563.299 163.522   1
   6 -10  17-68.5172 127.324   1
  10  -6  13 53.7100 140.482  -2
   6 -10  17 53.7100 140.482   1
   6  -9 -12 153.395 93.3296   1
   6  -9 -11 1568.69 183.443   1
   6  -9 -10-19.6213 133.923   1
   6  -9  -9 189.735 160.999   1
   6  -9  -8 615.427 288.620   1
   6  -9  -7 103.787 197.664   1
   6  -9  -6 424.833 259.050   1
   6  -9  -5 10609.1 2890.53   1
   6  -9  -4 2639.91 652.197   1
  -6   9   3 35085.5 10332.0   1
   6  -9  -2 286.666 540.376   1
   6  -9  -1 10312.4 2440.64   1
   6  -9   0 15061.3 3093.57   1
   6  -9   1 8645.11 1911.16   1
   6  -9   2 8.20714 240.590   1
   6  -9   3 544.868 251.476   1
   6  -9   4 9955.11 1424.37   1
   6  -9   5 7555.84 1128.35   1
   6  -9   6 1354.90 616.142   1
   6  -9   7 23407.9 4807.62   1
   6  -9   8 147.856 234.554   1
  -6   9  -9 4776.24 1435.56   1
   6  -9  10 4585.55 1780.87   1
   6  -9  11 4481.67 1376.28   1
   6  -9  12 6981.73 2578.36   1
   6  -9  13 402.758 214.367   1
   9  -6  10 1162.60 297.358  -2
   6  -9  13 1162.60 297.358   1
   6  -9  14 1299.94 302.791   1
   9  -6  11 3759.33 485.634  -2
   6  -9  14 3759.33 485.634   1
   6  -9  15 158.939 244.905   1
   9  -6  12 292.116 77.5784  -2
   6  -9  15 292.116 77.5784   1
   6  -9  16 112.600 175.430   1
   9  -6  13 549.065 191.774  -2
   6  -9  16 549.065 191.774   1
   9  -6  14 2196.55 715.845  -2
   6  -9  17 2196.55 715.845   1
  -9   6 -15 1433.98 633.780  -2
  -6   9 -18 1433.98 633.780   1
   6  -8 -14 523.245 83.9364   1
   6  -8 -13 407.099 292.675   1
   6  -8 -12 668.037 267.102   1
   6  -8 -11 882.843 343.178   1
   6  -8 -10 95.7530 178.700   1
   6  -8  -9 721.882 352.955   1
  -6   8   8 138.806 195.207   1
   6  -8  -7 6293.33 1521.97   1
  -6   8   6 7241.28 1893.81   1
  -6   8   5 28168.8 7646.38   1
   6  -8  -4 1060.82 369.284   1
   6  -8  -3 12852.5 3148.21   1
   6  -8  -2 1104.39 565.334   1
   6  -8  -1 20113.7 1561.29   1
   6  -8   0 2785.19 893.859   1
   6  -8   1 541.375 245.048   1
   6  -8   2-26.8334 244.625   1
   6  -8   3 516.730 273.159   1
   6  -8   4 538.466 258.429   1
   6  -8   5 22822.0 1769.50   1
  -6   8  -6 2266.67 1571.44   1
  -6   8  -7 29996.4 1850.76   1
  -6   8  -8 4121.36 1193.89   1
   8  -6   6 23431.4 311.588  -2
   6  -8   8 23431.4 311.588   1
   6  -8   9 16647.5 2987.24   1
   8  -6   7 20344.4 316.741  -2
   6  -8   9 20344.4 316.741   1
   6  -8  10 182.929 289.503   1
  -8   6  -8 6101.40 1932.62  -2
  -6   8 -10 6101.40 1932.62   1
   6  -8  11 5419.32 2027.21   1
   8  -6   9 11916.3 524.721  -2
   6  -8  11 11916.3 524.721   1
   6  -8  12 261.810 240.244   1
   8  -6  10 1026.78 372.375  -2
   6  -8  12 1026.78 372.375   1
   6  -8  13 633.847 334.052   1
   8  -6  11 5775.33 262.364  -2
   6  -8  13 5775.33 262.364   1
   6  -8  14 20.3685 276.538   1
   8  -6  12 212.395 93.5298  -2
   6  -8  14 212.395 93.5298   1
   8  -6  13 4089.68 151.664  -2
   6  -8  15 4089.68 151.664   1
   8  -6  14 1058.18 357.327  -2
   6  -8  16 1058.18 357.327   1
   8  -6  15 5574.77 830.184  -2
   6  -8  17 5574.77 830.184   1
  -6   8 -18 68.0079 86.2858   1
  -6   8 -19 1406.13 73.0716   1
   6  -7 -15 38.9536 100.656   1
   6  -7 -14 679.702 379.518   1
   6  -7 -13 266.923 148.221   1
   6  -7 -12 515.282 165.297   1
   6  -7 -11 841.893 194.798   1
   6  -7 -10 135.015 204.673   1
   6  -7  -9 170.989 239.416   1
   6  -7  -8 8105.40 1868.03   1
  -6   7   7 14891.9 3999.10   1
   6  -7  -6 34955.4 9476.12   1
   6  -7  -5 12213.8 2017.05   1
   6  -7  -4 25776.0 3020.70   1
   6  -7  -3 15398.5 3003.34   1
   6  -7  -2 12603.2 3032.06   1
  -6   7   1 1223.57 437.201   1
   6  -7   0 42.3414 243.416   1
   6  -7   1 2482.20 393.650   1
   6  -7   2 23411.8 4750.92   1
   6  -7   3 1864.76 315.253   1
   6  -7   4 4583.32 1639.98   1
   6  -7   5 1613.71 327.605   1
  -6   7  -6 18984.6 12181.9   1
   7  -6   5 62938.7 406.985  -2
   6  -7   6 62938.7 406.985   1
  -6   7  -7 14086.0 1831.32   1
   7  -6   6 18545.7 318.380  -2
   6  -7   7 18545.7 318.380   1
  -6   7  -8 10728.5 6570.36   1
   7  -6   7 22934.3 1363.31  -2
   6  -7   8 22934.3 1363.31   1
  -6   7  -9 14991.9 1429.73   1
   7  -6   8 18127.5 639.808  -2
   6  -7   9 18127.5 639.808   1
  -6   7 -10 117.253 243.047   1
   7  -6   9 192.788 170.381  -2
   6  -7  10 192.788 170.381   1
  -6   7 -11 1072.18 198.337   1
   7  -6  10 2312.02 356.162  -2
   6  -7  11 2312.02 356.162   1
   6  -7  12 27.7978 462.380   1
   7  -6  11 717.869 363.273  -2
   6  -7  12 717.869 363.273   1
  -7   6 -12 8176.80 1615.37  -2
  -6   7 -13 8176.80 1615.37   1
   7  -6  13 286.475 155.374  -2
   6  -7  14 286.475 155.374   1
   7  -6  14 10091.5 2118.77  -2
   6  -7  15 10091.5 2118.77   1
   7  -6  15 6065.23 2545.01  -2
   6  -7  16 6065.23 2545.01   1
  -6   7 -17 3653.11 131.000   1
  -7   6 -16 2782.24 219.390  -2
  -6   7 -17 2782.24 219.390   1
  -6   7 -18 1014.93 102.488   1
  -6   7 -19 1042.67 298.688   1
   7  -6  18 1556.50 199.841  -2
   6  -7  19 1556.50 199.841   1
  -6   6  17 24.4129 87.5743   1
   6  -6 -16 590.481 237.729   1
  -6   6  15 180.233 108.105   1
   6  -6 -14 1578.11 585.309   1
   6  -6 -13 189.819 148.886   1
   6  -6 -12 156.412 167.337   1
   6  -6 -11 1311.26 748.079   1
   6  -6 -10 7486.49 1597.09   1
   6  -6  -9 210.717 233.484   1
   6  -6  -8 40871.0 4805.62   1
  -6   6   7 227.070 217.226   1
  -6   6   6 27983.1 7009.11   1
   6  -6  -5-4.26063 214.040   1
   6  -6  -4 8711.13 1331.85   1
   6  -6  -3 303.852 197.020   1
   6  -6  -2 5483.20 1046.51   1
   6  -6  -1-3.96362 228.193   1
   6  -6   0 21489.7 1998.25   1
  -6   6   0 4021.04 419.761  -2
  -6   6   0 4021.04 419.761   1
   6  -6   1 957.038 358.084   1
   6  -6   2 59188.9 5841.28   1
   6  -6   3 873.747 313.659   1
   6  -6   4 48853.1 5186.25   1
  -6   6  -5 1843.22 966.521   1
   6  -6   5 2673.78 462.830  -2
   6  -6   5 2673.78 462.830   1
   6  -6   6 77526.8 24106.6   1
   6  -6   6 150817. 1459.20  -2
   6  -6   6 150817. 1459.20   1
  -6   6  -7 1452.09 875.321   1
   6  -6   7 1994.33 350.687  -2
   6  -6   7 1994.33 350.687   1
  -6   6  -8 2792.25 883.569   1
   6  -6   8 6787.09 715.313  -2
   6  -6   8 6787.09 715.313   1
  -6   6  -9 281.403 196.636   1
  -6   6  -9 521.369 300.711  -2
  -6   6  -9 521.369 300.711   1
  -6   6 -10 5281.59 249.144   1
  -6   6 -10 5762.64 617.868  -2
  -6   6 -10 5762.64 617.868   1
   6  -6  11 3560.40 882.886  -2
   6  -6  11 3560.40 882.886   1
   6  -6  12 28034.0 1472.34  -2
   6  -6  12 28034.0 1472.34   1
   6  -6  13 1393.87 307.287  -2
   6  -6  13 1393.87 307.287   1
   6  -6  14 5899.82 707.887  -2
   6  -6  14 5899.82 707.887   1
   6  -6  15 755.942 105.727   1
   6  -6  15 946.844 269.764  -2
   6  -6  15 946.844 269.764   1
   6  -6  16 3761.19 1308.54   1
  -6   6 -17 1266.27 132.697   1
  -6   6 -18 285.896 94.5209   1
   6  -6  18 1079.18 230.914  -2
   6  -6  18 1079.18 230.914   1
  -6   6 -19 10.1600 81.6309   1
   6  -6  19 240.251 190.804  -2
   6  -6  19 240.251 190.804   1
   6  -5 -18 18.5631 88.5028   1
   6  -5 -17 485.925 196.667   1
  -6   5  16 414.860 144.968   1
   6  -5 -15-32.6729 139.764   1
   6  -5 -14 706.965 245.220   1
   6  -5 -13 213.895 179.790   1
   6  -5 -12 3199.52 621.999   1
  -6   5  11 1612.42 354.128   1
  -6   5  10 23540.0 5713.08   1
  -6   5   9 7598.79 1352.70   1
   6  -5  -8 9866.29 982.663   1
   6  -5  -7 13925.6 1483.42   1
   6  -5  -6 14507.6 1962.03   1
   6  -5  -5 382.053 210.869   1
   6  -5  -4 2409.73 547.280   1
   6  -5  -3 4994.52 894.958   1
   6  -5  -2 501.584 187.513   1
  -6   5   1 2756.94 760.356   1
  -6   5   0 92300.5 7584.26   1
   6  -5   1 26197.4 6294.79   1
   6  -5   2 40697.2 2074.93   1
   6  -5   3 74131.4 23162.2   1
  -6   5  -4 40394.0 5923.45   1
   5  -6   5 88613.5 428.023  -2
   6  -5   4 88613.5 428.023   1
  -6   5  -5 15458.8 8662.25   1
   5  -6   6 62131.5 1881.52  -2
   6  -5   5 62131.5 1881.52   1
  -6   5  -6 5014.28 773.678   1
   5  -6   7 5084.53 253.496  -2
   6  -5   6 5084.53 253.496   1
   6  -5   7 80.9813 166.633   1
  -5   6  -8 269.741 387.902  -2
  -6   5  -7 269.741 387.902   1
   6  -5   8 2462.83 661.249   1
  -5   6  -9 5854.86 934.608  -2
  -6   5  -8 5854.86 934.608   1
   5  -6  10 842.744 274.355  -2
   6  -5   9 842.744 274.355   1
  -5   6 -11 11675.1 751.839  -2
  -6   5 -10 11675.1 751.839   1
  -5   6 -12 9334.95 2000.57  -2
  -6   5 -11 9334.95 2000.57   1
   5  -6  13 26504.8 2060.54  -2
   6  -5  12 26504.8 2060.54   1
   5  -6  14 13623.2 2008.05  -2
   6  -5  13 13623.2 2008.05   1
   6  -5  14 9111.88 1173.46   1
  -5   6 -15 8197.99 4000.59  -2
  -6   5 -14 8197.99 4000.59   1
   6  -5  15 339.964 137.911   1
   6  -5  16 1970.20 212.874   1
   6  -5  17 189.713 102.294   1
   5  -6  18 660.282 271.642  -2
   6  -5  17 660.282 271.642   1
   6  -5  18 23.8759 81.7244   1
   5  -6  19 180.217 232.072  -2
   6  -5  18 180.217 232.072   1
  -6   5 -19 2.73926 69.1331   1
   5  -6  20 192.594 178.345  -2
   6  -5  19 192.594 178.345   1
  -6   4  19 37.7151 99.3262   1
   6  -4 -18 34.7921 95.3448   1
   6  -4 -17 119.247 127.565   1
   6  -4 -16-11.1398 147.081   1
   6  -4 -15 1473.67 528.412   1
   6  -4 -14 47.0066 165.939   1
   6  -4 -13 12821.2 2993.47   1
   6  -4 -12 275.743 257.151   1
   6  -4 -11 39987.0 6408.72   1
   6  -4 -10 2977.95 471.025   1
  -6   4   9 30065.7 2762.59   1
   6  -4  -8 7355.45 1768.21   1
   6  -4  -7 1920.86 1143.41   1
  -6   4   6 3132.42 601.282   1
   6  -4  -5 74648.2 10018.9   1
  -6   4   4 6343.80 984.426   1
   6  -4  -3 20113.4 1118.99   1
   6  -4  -2 16568.8 1356.43   1
   6  -4  -1 9674.89 1348.91   1
   6  -4   0 35732.1 2187.07   1
   6  -4   1 69674.1 8423.36   1
   6  -4   2 38466.9 3274.45   1
   6  -4   3 54958.7 8775.50   1
  -6   4  -4 32993.0 5634.30   1
   4  -6   6 31320.7 384.423  -2
   6  -4   4 31320.7 384.423   1
  -6   4  -5 288.398 185.288   1
  -4   6  -7 745.817 318.541  -2
  -6   4  -5 745.817 318.541   1
  -6   4  -6 2371.72 892.289   1
  -4   6  -8 3624.50 1094.01  -2
  -6   4  -6 3624.50 1094.01   1
   4  -6   9 9507.59 1859.08  -2
   6  -4   7 9507.59 1859.08   1
  -4   6 -10 1926.68 91.1119  -2
  -6   4  -8 1926.68 91.1119   1
  -4   6 -11 23815.8 1168.75  -2
  -6   4  -9 23815.8 1168.75   1
   4  -6  12 14224.5 2695.06  -2
   6  -4  10 14224.5 2695.06   1
  -4   6 -13 26890.7 3326.76  -2
  -6   4 -11 26890.7 3326.76   1
  -6   4 -12 26223.7 592.600   1
   4  -6  14 28882.4 4392.76  -2
   6  -4  12 28882.4 4392.76   1
   6  -4  13 2178.78 806.218   1
  -4   6 -15 17019.6 340.213  -2
  -6   4 -13 17019.6 340.213   1
   6  -4  14 5652.87 1545.57   1
   4  -6  16 1436.13 440.591  -2
   6  -4  14 1436.13 440.591   1
  -6   4 -15 209.892 180.077   1
   6  -4  16 172.237 116.699   1
   4  -6  18 115.013 299.643  -2
   6  -4  16 115.013 299.643   1
  -6   4 -17 201.589 131.974   1
   4  -6  19 45.0578 247.968  -2
   6  -4  17 45.0578 247.968   1
  -6   4 -18 73.5642 84.9925   1
   4  -6  20 322.627 206.142  -2
   6  -4  18 322.627 206.142   1
   6  -4  19 57.9328 97.8294   1
   6  -3 -19-20.4287 90.3151   1
   6  -3 -18-14.6948 119.421   1
   6  -3 -17 2614.84 913.550   1
   6  -3 -16 1028.77 323.567   1
   6  -3 -15 1994.69 487.200   1
   6  -3 -14 6356.35 1038.12   1
   6  -3 -13 11886.2 2833.83   1
  -6   3  12 220.717 254.137   1
   6  -3 -11 29305.0 2922.59   1
  -6   3  10 26.4885 227.842   1
   6  -3  -9 5739.72 890.724   1
   6  -3  -8 931.732 217.825   1
   6  -3  -7 21031.4 1291.74   1
   6  -3  -6 4032.24 727.403   1
   6  -3  -5 1804.01 655.197   1
  -6   3   4 2897.30 713.851   1
   6  -3  -3 2493.23 285.104   1
   6  -3  -2 11603.6 1757.85   1
   6  -3  -1 27016.0 5576.83   1
   6  -3   0 1168.14 719.411   1
  -6   3  -1 31553.7 7742.11   1
   3  -6   4 73555.5 366.837  -2
   6  -3   1 73555.5 366.837   1
  -6   3  -2 1836.92 1379.09   1
   3  -6   5 11759.6 242.227  -2
   6  -3   2 11759.6 242.227   1
  -6   3  -3 2032.11 894.641   1
   3  -6   6 6521.35 319.018  -2
   6  -3   3 6521.35 319.018   1
  -6   3  -4 14840.5 7493.07   1
  -3   6  -7 34989.4 5649.30  -2
  -6   3  -4 34989.4 5649.30   1
  -6   3  -5 62.1604 239.969   1
  -3   6  -8 299.523 263.588  -2
  -6   3  -5 299.523 263.588   1
   6  -3   6 868.779 198.009   1
  -3   6  -9 2122.11 712.197  -2
  -6   3  -6 2122.11 712.197   1
   6  -3   7 25699.4 318.628   1
  -3   6 -10 27714.1 7793.91  -2
  -6   3  -7 27714.1 7793.91   1
   6  -3   8 144.595 237.983   1
   3  -6  11 663.519 317.912  -2
   6  -3   8 663.519 317.912   1
   6  -3   9 4606.03 247.348   1
   3  -6  12 12066.9 1173.83  -2
   6  -3   9 12066.9 1173.83   1
  -6   3 -10 10203.0 475.778   1
  -3   6 -13 12890.2 1053.45  -2
  -6   3 -10 12890.2 1053.45   1
  -6   3 -11 17872.8 1219.16   1
  -3   6 -14 42652.2 11503.9  -2
  -6   3 -11 42652.2 11503.9   1
  -6   3 -12 2964.07 647.485   1
   3  -6  15 1188.85 1042.15  -2
   6  -3  12 1188.85 1042.15   1
  -6   3 -13 9348.17 1945.49   1
  -6   3 -14 665.693 160.710   1
   3  -6  17 1833.13 823.347  -2
   6  -3  14 1833.13 823.347   1
  -6   3 -15 1099.01 315.304   1
   3  -6  18 1156.04 406.623  -2
   6  -3  15 1156.04 406.623   1
  -6   3 -16 82.9744 114.548   1
   3  -6  19 88.7195 270.430  -2
   6  -3  16 88.7195 270.430   1
   6  -3  17-44.5677 96.4690   1
   3  -6  20 151.332 231.326  -2
   6  -3  17 151.332 231.326   1
  -6   3 -18 1.86843 77.5516   1
   3  -6  21 235.029 167.662  -2
   6  -3  18 235.029 167.662   1
   6  -2 -20 591.878 277.320   1
   6  -2 -19 206.520 113.831   1
   6  -2 -18 344.691 160.357   1
   6  -2 -17 2416.23 839.596   1
   6  -2 -16 14624.7 5026.00   1
  -6   2  15 541.265 204.925   1
   6  -2 -14 13280.3 3183.16   1
   6  -2 -13 739.697 238.074   1
  -6   2  12 3619.56 841.395   1
   6  -2 -11 25343.1 3378.39   1
  -6   2  10 7855.39 1123.68   1
   6  -2  -9 258.283 211.693   1
  -6   2   8 909.348 320.442   1
   6  -2  -7 2487.47 646.750   1
   6  -2  -6 4621.71 1146.45   1
   6  -2  -5 24388.4 3766.77   1
   6  -2  -4 38833.0 7476.16   1
   6  -2  -3 69757.4 7234.71   1
   6  -2  -2 24318.1 2980.02   1
  -6   2   1 63182.0 12414.7   1
   6  -2   0 2942.21 419.999   1
  -6   2  -1 1975.29 802.547   1
  -6   2  -2 7982.58 2689.34   1
  -2   6  -6 11644.1 553.853  -2
  -6   2  -2 11644.1 553.853   1
  -6   2  -3 620.712 194.858   1
   2  -6   7 1511.67 484.118  -2
   6  -2   3 1511.67 484.118   1
   6  -2   4 2171.50 623.696   1
  -2   6  -8 2948.88 811.839  -2
  -6   2  -4 2948.88 811.839   1
   6  -2   5 40073.5 323.856   1
  -2   6  -9 43731.8 9745.47  -2
  -6   2  -5 43731.8 9745.47   1
   6  -2   6 43947.2 351.935   1
  -2   6 -10 56448.2 3094.72  -2
  -6   2  -6 56448.2 3094.72   1
   6  -2   7 21314.8 284.901   1
  -2   6 -11 24597.9 2457.32  -2
  -6   2  -7 24597.9 2457.32   1
   6  -2   8 32425.5 341.636   1
  -2   6 -12 31596.2 3733.99  -2
  -6   2  -8 31596.2 3733.99   1
   6  -2   9 1464.83 236.402   1
   2  -6  13 7693.08 922.782  -2
   6  -2   9 7693.08 922.782   1
  -6   2 -10 1048.79 285.308   1
  -2   6 -14 2261.24 448.085  -2
  -6   2 -10 2261.24 448.085   1
  -6   2 -11 7612.16 1266.02   1
   2  -6  15 15619.7 540.311  -2
   6  -2  11 15619.7 540.311   1
  -6   2 -12 1121.35 623.022   1
   2  -6  16 10666.3 453.992  -2
   6  -2  12 10666.3 453.992   1
  -6   2 -13 1654.50 406.626   1
   2  -6  17 3006.80 326.440  -2
   6  -2  13 3006.80 326.440   1
  -6   2 -14 482.081 252.825   1
   2  -6  18 1708.52 321.781  -2
   6  -2  14 1708.52 321.781   1
   6  -2  15 345.016 138.155   1
   2  -6  19 955.116 277.981  -2
   6  -2  15 955.116 277.981   1
   6  -2  16 9.65350 118.861   1
   2  -6  20 1658.30 231.694  -2
   6  -2  16 1658.30 231.694   1
   6  -2  17 282.459 136.959   1
   2  -6  21 29.4501 174.071  -2
   6  -2  17 29.4501 174.071   1
   6  -2  18 28.7732 62.2486   1
   6  -1 -20 30.7803 106.769   1
   6  -1 -19 79.7861 121.241   1
   6  -1 -18 1429.01 671.450   1
   6  -1 -17 342.215 161.580   1
   6  -1 -16 12928.8 3852.09   1
   6  -1 -15 95.7982 180.905   1
   6  -1 -14 8153.84 1594.07   1
  -6   1  13 3712.81 723.211   1
   6  -1 -12 5640.92 966.877   1
   6  -1 -11 293.405 253.161   1
  -6   1  10 94.0942 235.872   1
   6  -1  -9 400.006 229.584   1
  -6   1   8 35938.0 6819.42   1
  -6   1   7 2150.00 424.684   1
   6  -1  -6 61247.0 4688.91   1
  -6   1   5 711.743 195.926   1
   6  -1  -4 91155.0 7587.71   1
  -6   1   3 2862.67 2335.12   1
   6  -1  -2 33421.2 4451.44   1
   6  -1  -1 9625.50 1541.43   1
  -6   1   0 6817.69 2070.81   1
  -6   1  -1 3653.73 618.660   1
   1  -6   6 3310.22 665.828  -2
   6  -1   1 3310.22 665.828   1
   6  -1   2 915.554 319.834   1
  -1   6  -7 5503.37 641.635  -2
  -6   1  -2 5503.37 641.635   1
   6  -1   3 1330.78 789.667   1
   1  -6   8 1773.48 616.378  -2
   6  -1   3 1773.48 616.378   1
   6  -1   4 72042.8 407.852   1
  -1   6  -9 86668.8 6277.11  -2
  -6   1  -4 86668.8 6277.11   1
   6  -1   5 30526.4 311.544   1
  -1   6 -10 34236.1 2983.40  -2
  -6   1  -5 34236.1 2983.40   1
   6  -1   6 114958. 525.838   1
  -1   6 -11 131433. 20311.3  -2
  -6   1  -6 131433. 20311.3   1
  -6   1  -7 23787.5 619.391   1
  -1   6 -12 26200.9 6260.48  -2
  -6   1  -7 26200.9 6260.48   1
  -6   1  -8 24122.6 3461.52   1
  -1   6 -13 37213.9 9674.53  -2
  -6   1  -8 37213.9 9674.53   1
  -6   1  -9 4146.08 2411.22   1
  -6   1 -10 1042.05 305.463   1
   1  -6  15 91.9150 332.604  -2
   6  -1  10 91.9150 332.604   1
   6  -1  11 245.924 226.123   1
   1  -6  16 840.041 399.987  -2
   6  -1  11 840.041 399.987   1
  -6   1 -12 2204.97 704.815   1
   1  -6  17 1733.83 312.745  -2
   6  -1  12 1733.83 312.745   1
  -6   1 -13 20.5112 188.629   1
   6  -1  14 98.9831 157.595   1
   1  -6  19 518.764 258.137  -2
   6  -1  14 518.764 258.137   1
  -6   1 -15 159.521 153.360   1
   6  -1  16 456.325 218.003   1
   6  -1  17 1679.30 858.809   1
   6   0 -20 836.158 344.736   1
   6   0 -19 2290.09 1594.10   1
  -6   0  18 4561.54 3294.90   1
   6   0 -17 934.720 449.101   1
   6   0 -16 6878.81 1941.32   1
   6   0 -15 247.114 198.395   1
   6   0 -14 5834.81 1782.82   1
   6   0 -13 71.1661 200.171   1
   6   0 -12 274.182 191.495   1
   6   0 -11-7.22400 207.497   1
  -6   0  10 7795.59 2452.09   1
   6   0  -9 274.936 231.595   1
   6   0  -8 16739.2 2382.98   1
   6   0  -7 271.923 201.447   1
   6   0  -6 52171.9 7577.85   1
  -6   0   5 6904.77 1272.56   1
   6   0  -4 42897.0 2365.23   1
  -6   0   3 22132.7 1826.92   1
  -6   0   2 51.9116 956.166   1
  -6   0   1 342.855 198.317   1
   0   6  -5 6872.00 3050.72  -2
  -6   0   1 6872.00 3050.72   1
  -6   0   0 1307.89 365.970   1
   0  -6   6 1945.91 293.748  -2
   6   0   0 1945.91 293.748   1
   6   0   1 1152.14 710.746   1
   0   6  -7 2771.44 410.597  -2
  -6   0  -1 2771.44 410.597   1
   6   0   2 61282.8 365.380   1
   0   6  -8 71057.4 11900.4  -2
  -6   0  -2 71057.4 11900.4   1
   6   0   3 25491.8 275.637   1
   0   6  -9 37787.7 1925.34  -2
  -6   0  -3 37787.7 1925.34   1
   0   6 -10 149331. 23718.4  -2
  -6   0  -4 149331. 23718.4   1
   6   0   5 2202.63 202.622   1
   0   6 -11 3812.67 905.798  -2
  -6   0  -5 3812.67 905.798   1
   6   0   6 38398.2 3933.51   1
   0   6 -12 43858.1 4840.70  -2
  -6   0  -6 43858.1 4840.70   1
  -6   0  -7 4044.46 1183.29   1
   0  -6  13 4620.01 1900.31  -2
   6   0   7 4620.01 1900.31   1
   6   0   8 9419.17 1907.36   1
   6   0   9 212.490 224.510   1
   0  -6  15 632.710 363.247  -2
   6   0   9 632.710 363.247   1
   6   0  10 977.927 549.270   1
   6   0  11 1427.04 708.908   1
  -6   0 -12 104.626 179.057   1
  -6   0 -13 139.643 171.827   1
  -6   0 -14 586.463 239.226   1
   6   0  15 218.169 115.045   1
   6   0  16 4182.50 1404.83   1
   6   1 -20 243.770 156.641   1
   6   1 -19 4108.87 2484.82   1
   6   1 -18 251.234 161.968   1
   6   1 -17 2183.74 833.035   1
  -6  -1  16 556.153 240.037   1
   6   1 -15 810.193 415.736   1
  -6  -1  14 430.437 219.314   1
   6   1 -13 5787.52 2043.65   1
  -6  -1  12 4294.30 1752.46   1
   6   1 -11 4160.97 1361.09   1
   6   1 -10 12246.9 3446.21   1
  -6  -1   9 9996.64 1916.59   1
   6   1  -8 7183.00 1361.39   1
  -6  -1   7 15962.1 1651.06   1
  -6  -1   6 49800.1 4484.19   1
  -6  -1   5 50689.2 6000.28   1
  -6  -1   4 334.688 208.189   1
  -6  -1   3 9880.11 1777.62   1
   1   6  -4 6398.54 346.896  -2
  -6  -1   3 6398.54 346.896   1
  -6  -1   2 4215.81 527.219   1
  -1  -6   5 3817.88 609.824  -2
   6   1  -2 3817.88 609.824   1
  -6  -1   1 19385.5 826.006   1
   1   6  -6 36328.6 3075.54  -2
  -6  -1   1 36328.6 3075.54   1
   6   1   0 3899.64 440.668   1
   1   6  -7 6156.51 646.872  -2
  -6  -1   0 6156.51 646.872   1
   1   6  -8 74388.5 13495.8  -2
  -6  -1  -1 74388.5 13495.8   1
   6   1   2 11338.0 241.592   1
  -1  -6   9 18343.1 635.368  -2
   6   1   2 18343.1 635.368   1
   6   1   3 27422.0 289.387   1
   1   6 -10 37441.6 5773.29  -2
  -6  -1  -3 37441.6 5773.29   1
  -6  -1  -4 20201.2 679.804   1
   1   6 -11 26510.3 3178.23  -2
  -6  -1  -4 26510.3 3178.23   1
  -6  -1  -5 729.734 242.097   1
  -1  -6  12 2104.54 562.471  -2
   6   1   5 2104.54 562.471   1
  -6  -1  -6 352.818 235.501   1
  -1  -6  13 436.976 314.762  -2
   6   1   6 436.976 314.762   1
  -6  -1  -7 449.484 396.479   1
  -6  -1  -8 153.425 221.570   1
  -6  -1  -9 575.657 174.637   1
  -6  -1 -10 14.7198 166.436   1
  -6  -1 -11 400.175 187.302   1
   6   1  12 280.142 155.394   1
   6   1  13 2075.45 816.568   1
  -6  -1 -14 3057.84 1587.91   1
  -6  -1 -15 164.672 80.9340   1
   6   2 -20 45.3346 101.821   1
   6   2 -19 622.424 273.399   1
   6   2 -18-18.4760 111.859   1
   6   2 -17 70.1066 142.823   1
   6   2 -16 120.117 164.818   1
   6   2 -15 564.399 207.834   1
   6   2 -14 2413.11 922.081   1
   6   2 -13 4592.73 1426.16   1
   6   2 -12 1179.61 504.708   1
   6   2 -11 11349.5 3276.92   1
   6   2 -10 6705.71 2034.63   1
  -6  -2   9 55341.6 11647.4   1
  -6  -2   8 419.522 377.124   1
  -6  -2   7 12217.4 2385.28   1
  -6  -2   6 15.0754 224.527   1
  -6  -2   5 238.959 229.555   1
  -6  -2   4 150.602 212.069   1
  -2  -6   4 402.862 581.304  -2
   6   2  -4 402.862 581.304   1
  -6  -2   3 8042.81 543.958   1
   2   6  -5 17486.7 3684.61  -2
  -6  -2   3 17486.7 3684.61   1
   6   2  -2 454.985 444.173   1
   2   6  -6 555.200 364.395  -2
  -6  -2   2 555.200 364.395   1
  -2  -6   7 25329.1 3243.68  -2
   6   2  -1 25329.1 3243.68   1
  -2  -6   8 916.829 50.7875  -2
   6   2   0 916.829 50.7875   1
   2   6  -9 31815.9 3910.05  -2
  -6  -2  -1 31815.9 3910.05   1
   6   2   2 30429.9 318.882   1
   2   6 -10 32895.2 3650.43  -2
  -6  -2  -2 32895.2 3650.43   1
  -6  -2  -3 11936.4 1621.78   1
   2   6 -11 10780.2 1542.80  -2
  -6  -2  -3 10780.2 1542.80   1
   6   2   4 17274.9 6010.52   1
  -6  -2  -5 734.810 390.898   1
  -6  -2  -6 1623.41 564.859   1
  -6  -2  -7 55.6302 188.888   1
   6   2   8 488.226 274.354   1
  -6  -2  -9 1260.39 391.025   1
   6   2  10 134.034 142.497   1
   6   2  11 2277.27 1128.87   1
   6   2  12 694.112 379.883   1
   6   2  13 310.369 116.060   1
  -6  -2 -14 96.5825 134.806   1
  -6  -3  20 6.18993 94.2148   1
   6   3 -19-76.3804 121.243   1
   6   3 -18 128.723 173.306   1
  -6  -3  17 38.8307 174.803   1
  -6  -3  16 1192.75 1069.50   1
  -6  -3  15 2588.83 1177.23   1
  -6  -3  14 6267.20 2780.16   1
  -6  -3  13 5926.46 2304.41   1
   6   3 -12 543.957 257.797   1
  -6  -3  11 3324.00 962.744   1
  -6  -3  10 196.054 210.618   1
  -6  -3   9 1161.44 245.405   1
  -6  -3   8 866.283 212.092   1
  -6  -3   7 2115.80 532.112   1
   6   3  -6 5445.87 1146.76   1
  -6  -3   5 999.771 217.408   1
   3   6  -4 1415.13 365.189  -2
  -6  -3   5 1415.13 365.189   1
  -6  -3   4 1972.84 441.582   1
  -3  -6   5 3483.66 493.980  -2
   6   3  -4 3483.66 493.980   1
   3   6  -6 18407.0 1929.72  -2
  -6  -3   3 18407.0 1929.72   1
   3   6  -7 23732.4 2725.40  -2
  -6  -3   2 23732.4 2725.40   1
   3   6  -8 63396.8 8225.89  -2
  -6  -3   1 63396.8 8225.89   1
   6   3   0 1411.25 223.124   1
   3   6  -9 2414.81 501.553  -2
  -6  -3   0 2414.81 501.553   1
   6   3   1 31235.7 2286.89   1
   3   6 -10 58717.3 1838.45  -2
  -6  -3  -1 58717.3 1838.45   1
  -6  -3  -2 7956.90 2343.44   1
   3   6 -11 6571.32 2469.85  -2
  -6  -3  -2 6571.32 2469.85   1
   6   3   3 16543.2 4569.63   1
   6   3   4 3461.16 704.620   1
  -6  -3  -5 1060.49 387.855   1
  -6  -3  -6 1010.28 623.071   1
  -6  -3  -7 232.644 153.797   1
   6   3   8 73.2335 156.706   1
  -6  -3  -9 1031.15 467.402   1
  -6  -3 -10 178.026 106.957   1
  -6  -3 -11 878.617 448.600   1
  -6  -3 -12-5.97242 149.279   1
  -6  -4  19-26.9696 102.705   1
  -6  -4  18 60.5164 121.525   1
  -6  -4  17 4.94051 150.474   1
  -6  -4  16 2510.23 2841.03   1
  -6  -4  15 1306.93 785.229   1
  -6  -4  14 4125.99 2264.75   1
  -6  -4  13 308.655 236.976   1
  -6  -4  12 7167.60 2859.15   1
  -6  -4  11 1457.05 429.290   1
  -6  -4  10 7942.38 1949.03   1
  -6  -4   9 52.3620 274.672   1
   6   4  -8 4364.82 443.964   1
  -6  -4   7 654.230 277.814   1
   4   6  -3 359.722 369.507  -2
  -6  -4   7 359.722 369.507   1
  -6  -4   6 1001.26 306.507   1
   4   6  -4 9035.61 376.762  -2
  -6  -4   6 9035.61 376.762   1
   6   4  -5 726.681 521.193   1
  -4  -6   5 1277.90 638.985  -2
   6   4  -5 1277.90 638.985   1
   4   6  -6 57125.9 9371.27  -2
  -6  -4   4 57125.9 9371.27   1
   4   6  -7 26750.8 1096.05  -2
  -6  -4   3 26750.8 1096.05   1
   4   6  -8 25800.4 2073.25  -2
  -6  -4   2 25800.4 2073.25   1
  -4  -6   9 24080.5 1397.84  -2
   6   4  -1 24080.5 1397.84   1
  -6  -4   0 236.880 252.486   1
   4   6 -10 2261.30 399.338  -2
  -6  -4   0 2261.30 399.338   1
  -6  -4  -1 3383.37 1425.54   1
  -4  -6  11 4228.05 256.642  -2
   6   4   1 4228.05 256.642   1
  -6  -4  -2 1298.32 824.212   1
  -6  -4  -3 631.480 323.646   1
  -6  -4  -4 1867.25 793.300   1
  -6  -4  -5 715.462 313.812   1
  -6  -4  -6 273.037 175.050   1
  -6  -4  -7 573.729 325.335   1
  -6  -4  -8 799.896 634.200   1
  -6  -4  -9 1749.39 1210.46   1
  -6  -4 -10 271.854 121.390   1
   6   5 -18 274.230 188.491   1
   6   5 -17 9.63619 127.630   1
  -6  -5  16 1485.15 1088.40   1
  -6  -5  15 181.583 175.102   1
  -6  -5  14 1848.79 1293.51   1
  -6  -5  13 1716.47 907.254   1
  -6  -5  12 50.5006 201.023   1
   6   5 -11-70.8414 209.672   1
  -6  -5  10 204.979 223.595   1
  -6  -5   9 283.712 221.598   1
   5   6  -2 2270.95 379.955  -2
  -6  -5   9 2270.95 379.955   1
  -6  -5   8 1065.15 466.666   1
   5   6  -3 1035.75 362.218  -2
  -6  -5   8 1035.75 362.218   1
   6   5  -7 1916.52 379.068   1
   5   6  -4 3839.46 273.205  -2
  -6  -5   7 3839.46 273.205   1
   5   6  -5 34228.1 9185.18  -2
  -6  -5   6 34228.1 9185.18   1
   5   6  -6 2735.37 595.597  -2
  -6  -5   5 2735.37 595.597   1
   5   6  -7 46206.4 1987.49  -2
  -6  -5   4 46206.4 1987.49   1
   5   6  -8 7126.74 488.106  -2
  -6  -5   3 7126.74 488.106   1
  -6  -5   2 2054.12 2630.38   1
   5   6  -9 3115.25 1130.14  -2
  -6  -5   2 3115.25 1130.14   1
   6   5  -1 281.741 280.747   1
  -5  -6  10 1880.12 1546.74  -2
   6   5  -1 1880.12 1546.74   1
  -6  -5   0 805.125 274.849   1
  -6  -5  -1-27.1423 192.796   1
  -6  -5  -2 46.0918 178.781   1
  -6  -5  -3-1.87005 169.166   1
   6   5   4 612.505 228.860   1
  -6  -5  -5 41.2692 143.061   1
  -6  -5  -6 548.423 270.041   1
  -6  -5  -7 104.311 158.047   1
   6   5   8 697.322 469.120   1
   6   6 -16 398.484 244.638   1
   6   6 -15 482.644 461.353   1
   6   6 -14 106.026 138.732   1
   6   6 -13 1043.40 633.032   1
  -6  -6  12 607.650 270.091   1
   6   6 -11 659.814 309.999   1
   6   6  -1 846.160 281.492  -2
  -6  -6  11 846.160 281.492   1
   6   6 -10-2.50208 159.698   1
   6   6  -2 375.858 293.169  -2
  -6  -6  10 375.858 293.169   1
   6   6  -9 1212.62 491.965   1
   6   6  -3 1762.51 322.268  -2
  -6  -6   9 1762.51 322.268   1
   6   6  -8 1115.08 972.623   1
   6   6  -5 2814.52 669.145  -2
  -6  -6   7 2814.52 669.145   1
   6   6  -6 18947.1 324.893  -2
  -6  -6   6 18947.1 324.893   1
   6   6  -7 3619.28 1275.91  -2
  -6  -6   5 3619.28 1275.91   1
   6   6  -8 3697.57 842.436  -2
  -6  -6   4 3697.57 842.436   1
   6   6  -3 790.507 568.882   1
  -6  -6   9 1350.34 345.762  -2
   6   6  -3 1350.34 345.762   1
  -6  -6   2 597.768 407.153   1
  -6  -6   1 531.481 269.691   1
  -6  -6   0 120.164 151.812   1
  -6  -6  -1 189.769 143.133   1
  -6  -6  -2 413.189 179.585   1
  -6  -6  -3 69.9743 111.880   1
  -6  -6  -4 1261.24 459.285   1
  -6  -6  -5 108.634 92.0702   1
  -6  -7  14 24.7952 90.7831   1
  -6  -7  13 69.3505 98.5231   1
   7   6   0 331.378 180.341  -2
  -6  -7  13 331.378 180.341   1
   6   7 -12 186.674 105.824   1
   7   6  -1 545.860 198.985  -2
  -6  -7  12 545.860 198.985   1
   6   7 -11 348.627 121.052   1
  -6  -7  10 123.194 117.332   1
   7   6  -3 86.1124 22.5220  -2
  -6  -7  10 86.1124 22.5220   1
   7   6  -4 10952.4 206.922  -2
  -6  -7   9 10952.4 206.922   1
   7   6  -5 442.523 216.945  -2
  -6  -7   8 442.523 216.945   1
   7   6  -6 9864.94 301.649  -2
  -6  -7   7 9864.94 301.649   1
   6   7  -6-210.860 138.907   1
  -7  -6   7 395.086 184.652  -2
   6   7  -6 395.086 184.652   1
  -6  -7   5 744.297 871.042   1
  -7  -6   8 1601.84 1053.68  -2
   6   7  -5 1601.84 1053.68   1
  -6  -7   4 120.346 132.783   1
  -6  -7   3 10.5138 123.654   1
  -6  -7   2 33.5335 112.562   1
  -6  -7   1 536.323 203.492   1
  -6  -7   0 159.541 171.734   1
  -6  -7  -1 1098.89 461.167   1
  -6  -7  -2 18.6848 90.2910   1
   8   6  -5 3572.17 111.989  -2
  -6  -8   9 3572.17 111.989   1
   8   6  -6 519.337 103.991  -2
  -6  -8   8 519.337 103.991   1
   6   8  -7-7.87679 72.4728   1
  -6  -8   6 89.8024 74.6246   1
  -6  -8   5 81.6828 72.9103   1
  -6  -8   4-72.4185 79.2575   1
   7 -13   0 16.8718 71.9667   1
   7 -13   1 40.3478 73.4006   1
   7 -13   2 321.806 121.074   1
   7 -13   3 2752.23 798.775   1
   7 -13   4 172.744 83.4878   1
   7 -13   5 2423.36 931.600   1
   7 -13   6 939.648 502.565   1
   7 -13   7 1848.26 734.567   1
   7 -13   8 436.373 225.578   1
   7 -12  -5 689.011 189.662   1
   7 -12  -4 72.7499 79.4363   1
   7 -12  -3 153.951 96.2351   1
   7 -12  -2 43.4173 105.233   1
   7 -12  -1-12.3731 102.636   1
   7 -12   0 120.217 120.995   1
   7 -12   1 3191.92 682.851   1
   7 -12   2 221.919 126.440   1
   7 -12   3 6211.00 1511.20   1
   7 -12   4 1383.66 340.982   1
   7 -12   5 4657.79 999.056   1
   7 -12   6 179.997 123.336   1
   7 -12   7 211.813 188.229   1
   7 -12   8 74.6712 131.295   1
   7 -12   9 251.529 144.310   1
   7 -12  10-6.09748 120.239   1
   7 -12  11 813.269 369.883   1
   7 -12  12 1174.93 570.229   1
   7 -12  13 1648.07 511.526   1
   7 -11  -8 816.538 187.015   1
   7 -11  -7 101.458 98.0572   1
   7 -11  -6 2058.91 222.570   1
   7 -11  -5 331.028 130.021   1
   7 -11  -4 2326.38 530.290   1
   7 -11  -3-2.82059 141.575   1
   7 -11  -2 291.910 163.405   1
   7 -11  -1 1022.56 232.701   1
   7 -11   0 5018.42 757.595   1
   7 -11   1 4835.23 1001.69   1
   7 -11   2 9186.72 927.200   1
   7 -11   3 3513.59 917.268   1
   7 -11   4 5078.39 1848.41   1
   7 -11   5 186.802 177.375   1
   7 -11   6 108.070 159.241   1
   7 -11   7 142.788 162.569   1
   7 -11   8 32.1882 175.462   1
   7 -11   9 467.415 228.718   1
   7 -11  10 464.504 232.889   1
   7 -11  11 1084.09 545.369   1
   7 -11  12 1654.68 568.855   1
   7 -11  13 2602.34 938.881   1
   7 -11  14 1704.06 468.770   1
   7 -11  15 1665.60 769.733   1
   7 -10 -10 517.810 138.069   1
   7 -10  -9 54.3635 101.993   1
   7 -10  -8 1098.97 519.186   1
   7 -10  -7 13.9137 147.877   1
   7 -10  -6-23.5391 153.176   1
   7 -10  -5 52.5978 162.521   1
   7 -10  -4 4094.34 944.718   1
   7 -10  -3 20.1536 187.422   1
   7 -10  -2 13684.5 2194.85   1
   7 -10  -1 115.677 181.732   1
   7 -10   0 4617.33 307.540   1
   7 -10   1 4264.57 1133.84   1
   7 -10   2 30388.0 4262.83   1
   7 -10   3 177.920 186.095   1
   7 -10   4 3026.12 814.721   1
   7 -10   5 295.927 191.534   1
   7 -10   6 2553.51 761.477   1
   7 -10   7 258.678 199.865   1
  -7  10  -8 622.151 248.034   1
   7 -10   9 3298.32 1391.11   1
   7 -10  10 512.848 220.603   1
   7 -10  11 729.257 611.669   1
   7 -10  12 5968.79 2639.77   1
  10  -7   9 10239.7 276.685  -2
   7 -10  12 10239.7 276.685   1
   7 -10  13 610.811 455.435   1
  10  -7  10 1555.69 241.564  -2
   7 -10  13 1555.69 241.564   1
   7 -10  14 728.507 358.297   1
  10  -7  11 3951.41 232.558  -2
   7 -10  14 3951.41 232.558   1
   7 -10  15 614.931 449.159   1
  10  -7  12 458.763 159.235  -2
   7 -10  15 458.763 159.235   1
   7 -10  16 709.907 445.921   1
  10  -7  13 1329.42 319.767  -2
   7 -10  16 1329.42 319.767   1
   7 -10  17 18.7696 124.671   1
   7  -9 -12 1621.56 492.339   1
   7  -9 -11 247.862 104.532   1
   7  -9 -10 2415.67 846.419   1
   7  -9  -9 412.114 265.339   1
   7  -9  -8-0.80787 203.819   1
   7  -9  -7 86.2779 189.516   1
   7  -9  -6 468.246 233.674   1
   7  -9  -5 4883.56 978.055   1
   7  -9  -4 9685.03 1717.25   1
   7  -9  -3 10997.9 1354.38   1
   7  -9  -2 1042.24 260.853   1
   7  -9  -1 1871.62 433.960   1
   7  -9   0 7110.62 1213.09   1
  -7   9  -1 9022.63 1658.82   1
   7  -9   2 14122.3 1055.55   1
   7  -9   3 150.238 251.606   1
   7  -9   4 207.113 247.974   1
   7  -9   5 2637.77 685.281   1
  -7   9  -6 10628.4 3133.58   1
   7  -9   7 1042.79 580.407   1
  -7   9  -8 3668.23 1169.63   1
   7  -9   9 1102.43 388.156   1
   7  -9  10 6805.07 2360.36   1
   7  -9  11 312.441 221.871   1
   7  -9  12 5001.98 1790.80   1
   7  -9  13 1118.40 762.726   1
  -9   7 -11 1855.29 225.102  -2
  -7   9 -13 1855.29 225.102   1
   7  -9  14 253.568 230.618   1
   9  -7  12 1075.28 239.812  -2
   7  -9  14 1075.28 239.812   1
   7  -9  15 35.3127 145.442   1
   9  -7  13 101.418 211.865  -2
   7  -9  15 101.418 211.865   1
   7  -9  16 242.514 179.677   1
   9  -7  14 1314.05 320.411  -2
   7  -9  16 1314.05 320.411   1
   7  -9  17 26.0952 127.383   1
   9  -7  15 14.8268 37.9089  -2
   7  -9  17 14.8268 37.9089   1
   7  -8 -14-16.2947 72.6220   1
  -7   8  13 2149.70 694.830   1
   7  -8 -12-2.30721 119.722   1
   7  -8 -11 733.187 363.625   1
   7  -8 -10 64.9040 166.290   1
   7  -8  -9 468.697 178.588   1
   7  -8  -8 558.497 277.235   1
   7  -8  -7 3017.40 629.112   1
   7  -8  -6 284.567 252.371   1
   7  -8  -5 13702.3 2820.17   1
   7  -8  -4 1031.73 344.243   1
  -7   8   3 9471.74 2016.42   1
   7  -8  -2 6658.12 1724.04   1
   7  -8  -1 15473.7 1790.66   1
   7  -8   0 11253.8 2416.61   1
   7  -8   1 795.156 253.786   1
   7  -8   2 1745.99 398.269   1
   7  -8   3 1193.46 489.186   1
   7  -8   4 896.718 273.003   1
   7  -8   5 4006.61 2401.60   1
   7  -8   6 2673.88 291.241   1
  -7   8  -7 6404.40 1637.59   1
  -7   8  -8 3906.98 1146.90   1
   8  -7   7 3838.57 327.889  -2
   7  -8   8 3838.57 327.889   1
   7  -8   9 9424.01 2976.30   1
   7  -8  10 9482.69 3972.22   1
   8  -7   9 14012.7 329.448  -2
   7  -8  10 14012.7 329.448   1
   7  -8  11 260.415 210.030   1
   8  -7  10 2767.41 252.095  -2
   7  -8  11 2767.41 252.095   1
   7  -8  12 2951.87 2021.71   1
   8  -7  11 7161.58 268.762  -2
   7  -8  12 7161.58 268.762   1
   7  -8  13 28.9346 362.732   1
   8  -7  12 131.427 130.322  -2
   7  -8  13 131.427 130.322   1
   7  -8  14 270.923 255.526   1
   8  -7  13 2416.49 425.304  -2
   7  -8  14 2416.49 425.304   1
   7  -8  15 37.5546 210.267   1
   8  -7  14 1339.71 529.643  -2
   7  -8  15 1339.71 529.643   1
   8  -7  15 1035.89 423.971  -2
   7  -8  16 1035.89 423.971   1
  -8   7 -16 4474.19 498.722  -2
  -7   8 -17 4474.19 498.722   1
  -8   7 -17 1829.78 708.839  -2
  -7   8 -18 1829.78 708.839   1
   7  -7 -14 497.073 472.703   1
   7  -7 -13 426.666 255.713   1
   7  -7 -12 93.7956 154.222   1
   7  -7 -11 3532.73 1377.87   1
   7  -7 -10 142.627 170.680   1
   7  -7  -9 247.943 179.035   1
   7  -7  -8-28.8485 214.257   1
  -7   7   7 14411.5 3399.81   1
   7  -7  -6-23.5311 266.171   1
   7  -7  -5 23633.6 6596.22   1
   7  -7  -4 67.3369 277.879   1
   7  -7  -3 29711.7 11662.7   1
  -7   7   2 608.244 314.980   1
   7  -7  -1 4104.12 1908.85   1
   7  -7   0 152.405 238.691   1
   7  -7   1 452.489 231.049   1
   7  -7   2 329.208 227.102   1
   7  -7   3 4031.29 1008.60   1
   7  -7   4 3819.85 2143.13   1
   7  -7   5 6697.87 1647.56   1
  -7   7  -6 5914.37 3304.54   1
  -7   7  -7 26791.1 5922.17   1
  -7   7  -8 1300.61 669.757   1
   7  -7   9 5595.69 2368.00   1
   7  -7   9 13310.2 427.631  -2
   7  -7   9 13310.2 427.631   1
  -7   7 -10 150.717 234.995   1
   7  -7  10 118.487 315.595  -2
   7  -7  10 118.487 315.595   1
  -7   7 -11 18.6632 102.870  -2
  -7   7 -11 18.6632 102.870   1
   7  -7  12 9.22388 475.979   1
  -7   7 -12 55.4184 113.291  -2
  -7   7 -12 55.4184 113.291   1
   7  -7  13 136.060 363.581   1
   7  -7  13 1496.25 409.492  -2
   7  -7  13 1496.25 409.492   1
   7  -7  14 176.187 65.8090  -2
   7  -7  14 176.187 65.8090   1
   7  -7  15 1986.22 372.921  -2
   7  -7  15 1986.22 372.921   1
   7  -7  16 2342.11 2103.91  -2
   7  -7  16 2342.11 2103.91   1
  -7   7 -17 6561.97 286.893   1
  -7   7 -17 16128.1 227.827  -2
  -7   7 -17 16128.1 227.827   1
  -7   7 -18 668.061 70.0850   1
   7  -7  18 1029.44 393.734  -2
   7  -7  18 1029.44 393.734   1
   7  -6 -16 286.343 243.791   1
   7  -6 -15 1790.56 672.483   1
   7  -6 -14 848.611 302.203   1
   7  -6 -13 382.393 144.615   1
   7  -6 -12 290.008 168.369   1
   7  -6 -11 1042.06 358.452   1
   7  -6 -10 181.361 169.807   1
   7  -6  -9 4309.70 1406.35   1
  -7   6   8 11722.0 3596.29   1
   7  -6  -7 30643.0 6630.36   1
   7  -6  -6 9858.59 1753.73   1
   7  -6  -5 33687.3 7930.06   1
   7  -6  -4 15111.9 3244.12   1
   7  -6  -3 13481.5 1086.90   1
   7  -6  -2 2684.69 842.695   1
   7  -6  -1 54.2862 195.303   1
   7  -6   0 1959.17 408.470   1
   7  -6   1 21354.1 2094.33   1
  -7   6  -2 339.516 208.632   1
  -7   6  -3 18037.3 1348.19   1
   7  -6   4 303.007 199.874   1
   6  -7   5 1123.73 256.476  -2
   7  -6   4 1123.73 256.476   1
   7  -6   5 47716.3 5250.90   1
   6  -7   6 64855.1 3077.16  -2
   7  -6   5 64855.1 3077.16   1
  -7   6  -6 4301.38 2471.87   1
   6  -7   7 17973.6 333.475  -2
   7  -6   6 17973.6 333.475   1
  -7   6  -7 18926.6 2415.64   1
   6  -7   8 26233.4 434.074  -2
   7  -6   7 26233.4 434.074   1
  -7   6  -8 3027.05 770.823   1
   6  -7   9 16445.3 645.640  -2
   7  -6   8 16445.3 645.640   1
   7  -6   9 733.714 367.724   1
   6  -7  10 544.747 318.964  -2
   7  -6   9 544.747 318.964   1
  -7   6 -10-293.409 508.235   1
   6  -7  11 460.115 925.783  -2
   7  -6  10 460.115 925.783   1
   6  -7  12 363.113 208.000  -2
   7  -6  11 363.113 208.000   1
  -6   7 -13 7117.94 1051.38  -2
  -7   6 -12 7117.94 1051.38   1
  -6   7 -14 545.391 220.981  -2
  -7   6 -13 545.391 220.981   1
   6  -7  15 9525.13 1624.28  -2
   7  -6  14 9525.13 1624.28   1
   6  -7  16 7750.72 435.292  -2
   7  -6  15 7750.72 435.292   1
  -7   6 -16 1556.73 103.223   1
  -6   7 -17 1870.40 265.126  -2
  -7   6 -16 1870.40 265.126   1
  -7   6 -18-13.1915 73.6274   1
   6  -7  19 1125.53 184.090  -2
   7  -6  18 1125.53 184.090   1
   7  -5 -17 112.880 89.6047   1
   7  -5 -16 357.051 128.823   1
   7  -5 -15 321.316 126.491   1
   7  -5 -14 157.895 157.097   1
   7  -5 -13 2630.90 946.773   1
   7  -5 -12 1318.59 433.887   1
   7  -5 -11 83.0589 191.596   1
   7  -5 -10 15678.2 4037.65   1
   7  -5  -9 5189.65 1021.50   1
   7  -5  -8 42344.9 11696.1   1
   7  -5  -7 14106.9 2243.97   1
   7  -5  -6 31777.0 2325.64   1
   7  -5  -5 532.877 262.044   1
   7  -5  -4 11567.9 2252.70   1
   7  -5  -3 85.9913 211.130   1
  -7   5   2 3426.30 594.182   1
   7  -5  -1 2854.84 245.054   1
   7  -5   0 6706.43 837.882   1
  -7   5  -1 24393.3 2789.33   1
   7  -5   2 20226.1 4873.08   1
   7  -5   3 3360.37 1136.94   1
   7  -5   4 39594.4 10699.6   1
   5  -7   6 122499. 514.564  -2
   7  -5   4 122499. 514.564   1
  -7   5  -5 14318.5 2837.48   1
   5  -7   7 15550.2 314.028  -2
   7  -5   5 15550.2 314.028   1
  -7   5  -6 10366.9 3795.83   1
  -5   7  -8 27496.5 534.018  -2
  -7   5  -6 27496.5 534.018   1
   7  -5   7 766.133 295.059   1
  -5   7  -9 639.907 354.483  -2
  -7   5  -7 639.907 354.483   1
  -7   5  -8 915.500 438.985   1
  -5   7 -10 1803.14 498.052  -2
  -7   5  -8 1803.14 498.052   1
   5  -7  11 3441.55 300.410  -2
   7  -5   9 3441.55 300.410   1
  -5   7 -12 5017.55 936.824  -2
  -7   5 -10 5017.55 936.824   1
  -5   7 -13 3136.52 315.911  -2
  -7   5 -11 3136.52 315.911   1
  -5   7 -14 23821.7 4357.23  -2
  -7   5 -12 23821.7 4357.23   1
  -5   7 -15 1467.75 400.609  -2
  -7   5 -13 1467.75 400.609   1
   7  -5  14 528.099 110.035   1
  -5   7 -16 5576.07 1769.55  -2
  -7   5 -14 5576.07 1769.55   1
   7  -5  15 5340.05 536.248   1
  -5   7 -17 4563.45 224.022  -2
  -7   5 -15 4563.45 224.022   1
   7  -5  16 127.845 176.144   1
   5  -7  18 1296.13 278.735  -2
   7  -5  16 1296.13 278.735   1
   7  -5  17 256.245 106.263   1
   5  -7  19 352.868 200.898  -2
   7  -5  17 352.868 200.898   1
  -7   5 -18 117.557 83.7101   1
   5  -7  20 596.039 178.215  -2
   7  -5  18 596.039 178.215   1
   7  -4 -18 85.2990 88.4707   1
   7  -4 -17 2.02720 113.464   1
   7  -4 -16 1.12198 135.880   1
   7  -4 -15-21.6527 154.660   1
   7  -4 -14 637.252 282.040   1
   7  -4 -13 1882.27 506.739   1
   7  -4 -12 11930.1 2913.58   1
   7  -4 -11 4878.98 2695.88   1
   7  -4 -10 18806.3 5143.76   1
  -7   4   9 837.308 252.144   1
  -7   4   8 28396.2 9694.40   1
  -7   4   7 2014.31 652.467   1
   7  -4  -6 24519.6 3277.05   1
   7  -4  -5 7260.72 1917.86   1
   7  -4  -4 2901.47 1100.88   1
   7  -4  -3 16314.2 2986.44   1
  -7   4   2 48356.5 3922.00   1
   7  -4  -1 441.654 176.338   1
   7  -4   0 21602.9 1375.37   1
   7  -4   1 833.495 521.205   1
   7  -4   2 33956.2 4316.78   1
   7  -4   3 4435.73 844.925   1
  -7   4  -4 27047.4 3595.87   1
  -4   7  -7 43848.0 446.088  -2
  -7   4  -4 43848.0 446.088   1
  -7   4  -5 4935.75 1125.91   1
  -4   7  -8 7460.23 692.858  -2
  -7   4  -5 7460.23 692.858   1
   7  -4   6 106.549 187.242   1
  -4   7  -9 1030.94 375.510  -2
  -7   4  -6 1030.94 375.510   1
  -7   4  -7 1507.50 1295.66   1
  -4   7 -10 3028.52 662.600  -2
  -7   4  -7 3028.52 662.600   1
  -4   7 -11 2453.91 499.418  -2
  -7   4  -8 2453.91 499.418   1
  -4   7 -12 10666.3 2029.61  -2
  -7   4  -9 10666.3 2029.61   1
  -4   7 -13 13348.6 1025.98  -2
  -7   4 -10 13348.6 1025.98   1
   4  -7  14 10976.3 1550.56  -2
   7  -4  11 10976.3 1550.56   1
   4  -7  15 13391.6 1927.66  -2
   7  -4  12 13391.6 1927.66   1
  -7   4 -13 3841.14 1377.13   1
  -4   7 -16 5991.23 1151.37  -2
  -7   4 -13 5991.23 1151.37   1
  -7   4 -14 466.262 127.266   1
   4  -7  17 798.119 331.417  -2
   7  -4  14 798.119 331.417   1
  -7   4 -15 1351.99 439.099   1
   4  -7  18 1118.61 298.511  -2
   7  -4  15 1118.61 298.511   1
   7  -4  16 719.204 340.891   1
   4  -7  19 1585.08 240.417  -2
   7  -4  16 1585.08 240.417   1
   7  -4  17 70.9363 84.8147   1
   4  -7  20 369.946 194.918  -2
   7  -4  17 369.946 194.918   1
  -7   4 -18 2.45101 72.7530   1
   7  -3 -19 43.2066 75.1966   1
   7  -3 -18 1880.59 956.369   1
   7  -3 -17 523.705 297.149   1
   7  -3 -16 2219.73 731.306   1
   7  -3 -15 5090.31 1427.01   1
   7  -3 -14 1098.69 314.164   1
   7  -3 -13 13421.2 3926.88   1
   7  -3 -12 1053.83 322.208   1
  -7   3  11 2594.21 801.696   1
   7  -3 -10 5026.76 1751.24   1
   7  -3  -9 6144.21 1474.23   1
  -7   3   8 2727.21 688.732   1
   7  -3  -7 13179.5 3931.96   1
  -7   3   6 6251.21 1127.62   1
   7  -3  -5 196.683 220.469   1
   7  -3  -4 12227.8 2221.80   1
   7  -3  -3 4877.77 702.061   1
   7  -3  -2 34336.1 5167.09   1
  -7   3   1 4228.20 762.016   1
  -7   3   0 24037.9 2135.29   1
  -7   3  -1 11500.7 2056.30   1
  -7   3  -2 12204.3 1985.17   1
  -7   3  -3 588.006 274.638   1
  -7   3  -4 4071.57 721.963   1
  -3   7  -8 6475.03 922.930  -2
  -7   3  -4 6475.03 922.930   1
  -7   3  -5 1721.94 551.970   1
  -3   7  -9 4869.87 907.563  -2
  -7   3  -5 4869.87 907.563   1
  -3   7 -10 3216.12 788.809  -2
  -7   3  -6 3216.12 788.809   1
  -3   7 -11 13634.8 3166.47  -2
  -7   3  -7 13634.8 3166.47   1
  -3   7 -12 10029.5 814.747  -2
  -7   3  -8 10029.5 814.747   1
  -3   7 -13 62141.6 10931.9  -2
  -7   3  -9 62141.6 10931.9   1
   3  -7  14 12445.5 998.528  -2
   7  -3  10 12445.5 998.528   1
  -7   3 -11 814.415 122.407   1
   3  -7  15 4504.78 1513.20  -2
   7  -3  11 4504.78 1513.20   1
   7  -3  12 15812.5 985.607   1
  -3   7 -16 18137.3 580.346  -2
  -7   3 -12 18137.3 580.346   1
   7  -3  13 32.4691 150.730   1
   3  -7  17 2262.87 325.112  -2
   7  -3  13 2262.87 325.112   1
  -7   3 -14 2811.35 1168.58   1
   3  -7  18 1383.42 986.422  -2
   7  -3  14 1383.42 986.422   1
  -7   3 -15 7.40778 132.264   1
   3  -7  19 709.725 261.493  -2
   7  -3  15 709.725 261.493   1
  -7   3 -16 124.649 94.2038   1
   3  -7  20 150.273 199.977  -2
   7  -3  16 150.273 199.977   1
   7  -3  17 45.2966 69.9531   1
   3  -7  21 207.272 152.069  -2
   7  -3  17 207.272 152.069   1
   7  -2 -19 178.852 132.190   1
   7  -2 -18 897.240 545.404   1
   7  -2 -17 1015.05 537.864   1
   7  -2 -16 1014.70 469.464   1
   7  -2 -15 16108.1 5987.41   1
   7  -2 -14 4867.45 1476.95   1
   7  -2 -13 12715.4 4209.23   1
  -7   2  12 263.762 254.452   1
   7  -2 -11 3179.27 942.546   1
   7  -2 -10 57.1909 226.828   1
   7  -2  -9 14688.5 4321.52   1
   7  -2  -8 2003.04 600.573   1
   7  -2  -7 9788.51 2067.83   1
  -7   2   6 390.682 415.304   1
   7  -2  -5 43733.7 10601.1   1
  -7   2   4 22782.6 5145.05   1
  -7   2   3 38280.0 12164.7   1
   7  -2  -2 13083.2 2081.29   1
   7  -2  -1 12311.0 2497.33   1
   7  -2   0 1987.06 856.818   1
  -7   2  -1 4991.42 540.481   1
  -2   7  -6 14359.6 456.265  -2
  -7   2  -1 14359.6 456.265   1
  -7   2  -2 17015.8 1936.49   1
  -7   2  -3 9586.14 1063.26   1
  -2   7  -8 26014.9 3555.97  -2
  -7   2  -3 26014.9 3555.97   1
   7  -2   4 10747.2 2625.55   1
  -2   7  -9 12889.8 1568.55  -2
  -7   2  -4 12889.8 1568.55   1
   7  -2   5 35706.0 319.180   1
  -2   7 -10 52261.7 10506.6  -2
  -7   2  -5 52261.7 10506.6   1
   7  -2   6 1700.21 232.905   1
  -2   7 -11 2205.15 478.246  -2
  -7   2  -6 2205.15 478.246   1
   7  -2   7 126973. 577.212   1
  -2   7 -12 140121. 17059.9  -2
  -7   2  -7 140121. 17059.9   1
   7  -2   8 6214.81 254.504   1
   2  -7  13 15280.0 2801.49  -2
   7  -2   8 15280.0 2801.49   1
  -2   7 -14 55945.8 8813.49  -2
  -7   2  -9 55945.8 8813.49   1
  -7   2 -10 8908.39 1669.31   1
   2  -7  15 9793.77 2286.26  -2
   7  -2  10 9793.77 2286.26   1
   7  -2  11 755.808 153.296   1
  -2   7 -16 1126.54 372.718  -2
  -7   2 -11 1126.54 372.718   1
   7  -2  12 311.421 159.094   1
   2  -7  17-32.2114 340.293  -2
   7  -2  12-32.2114 340.293   1
  -7   2 -13 1149.88 323.366   1
   2  -7  18 1521.50 292.898  -2
   7  -2  13 1521.50 292.898   1
   7  -2  14 118.486 137.569   1
   2  -7  19 447.793 236.207  -2
   7  -2  14 447.793 236.207   1
  -7   2 -15 49.8911 118.668   1
   2  -7  20 459.647 219.252  -2
   7  -2  15 459.647 219.252   1
  -7   2 -16 1.95558 95.3510   1
   7  -1 -19 167.833 97.7064   1
   7  -1 -18 226.686 147.674   1
   7  -1 -17 767.204 454.275   1
   7  -1 -16 3207.67 1269.30   1
   7  -1 -15 11645.0 4514.71   1
   7  -1 -14 834.303 510.981   1
   7  -1 -13 10005.9 3957.91   1
   7  -1 -12 708.681 260.983   1
   7  -1 -11 7748.00 2047.94   1
   7  -1 -10 213.418 253.676   1
   7  -1  -9 170.754 229.054   1
   7  -1  -8 6919.21 1284.20   1
   7  -1  -7 31973.6 4876.67   1
   7  -1  -6-211.095 947.404   1
  -7   1   5 28548.6 3708.22   1
  -7   1   4 5367.49 750.639   1
  -7   1   3 21143.7 2499.15   1
  -7   1   2-8.56788 213.630   1
   7  -1  -1 18815.0 2007.28   1
  -7   1   0 3.44735 227.910   1
  -1   7  -6 777.672 463.087  -2
  -7   1   0 777.672 463.087   1
  -7   1  -1 6704.78 492.164   1
  -1   7  -7 31697.1 566.465  -2
  -7   1  -1 31697.1 566.465   1
  -7   1  -2 326.087 175.788   1
  -1   7  -8 311.835 80.2714  -2
  -7   1  -2 311.835 80.2714   1
   1  -7   9 10895.7 1483.71  -2
   7  -1   3 10895.7 1483.71   1
   7  -1   4 3836.37 194.463   1
  -1   7 -10 7228.79 1042.17  -2
  -7   1  -4 7228.79 1042.17   1
   7  -1   5 16951.8 280.575   1
  -1   7 -11 20056.0 2528.79  -2
  -7   1  -5 20056.0 2528.79   1
  -1   7 -12 7295.97 2083.35  -2
  -7   1  -6 7295.97 2083.35   1
   7  -1   7 87529.0 485.025   1
  -1   7 -13 115021. 16009.9  -2
  -7   1  -7 115021. 16009.9   1
  -7   1  -8 6705.32 409.973   1
  -1   7 -14 11139.6 2997.39  -2
  -7   1  -8 11139.6 2997.39   1
  -7   1  -9 3323.32 907.251   1
  -1   7 -15 2830.63 423.093  -2
  -7   1  -9 2830.63 423.093   1
  -7   1 -10 688.616 292.317   1
   1  -7  16 1616.89 408.310  -2
   7  -1  10 1616.89 408.310   1
  -7   1 -11 846.563 456.526   1
   1  -7  17 336.196 328.452  -2
   7  -1  11 336.196 328.452   1
  -7   1 -12 1702.68 431.946   1
  -7   1 -13 745.603 354.809   1
  -7   1 -14 165.082 120.455   1
   7  -1  15 465.798 298.536   1
   7  -1  16 27.3397 51.4449   1
  -7   0  20-65.7534 99.2214   1
   7   0 -19 437.006 229.498   1
   7   0 -18 2380.99 1218.11   1
   7   0 -17 604.117 335.620   1
   7   0 -16 4489.45 2694.95   1
   7   0 -15 1410.17 766.835   1
   7   0 -14 2059.06 679.735   1
   7   0 -13 5346.49 2256.98   1
   7   0 -12 11294.6 6289.51   1
   7   0 -11 718.186 468.737   1
   7   0 -10 672.419 573.442   1
   7   0  -9 713.477 368.486   1
   7   0  -8 8243.25 2472.28   1
   7   0  -7 2484.54 692.103   1
  -7   0   6 2084.12 251.594   1
  -7   0   5 29057.1 3859.06   1
  -7   0   4 17987.5 1684.60   1
  -7   0   3 4683.54 873.563   1
   7   0  -2 7513.83 955.741   1
   7   0  -1 749.307 228.166   1
   0   7  -6 2140.64 415.349  -2
  -7   0   1 2140.64 415.349   1
   7   0   0 364.863 233.740   1
   0  -7   7 324.234 112.593  -2
   7   0   0 324.234 112.593   1
  -7   0  -1 1419.06 962.227   1
   0   7  -8 4300.55 1377.05  -2
  -7   0  -1 4300.55 1377.05   1
   0  -7   9 8208.01 737.939  -2
   7   0   2 8208.01 737.939   1
   0   7 -10 9467.24 1542.10  -2
  -7   0  -3 9467.24 1542.10   1
   7   0   4 68011.7 432.350   1
   0   7 -11 79200.5 12970.4  -2
  -7   0  -4 79200.5 12970.4   1
   0   7 -12 29208.1 7567.97  -2
  -7   0  -5 29208.1 7567.97   1
   7   0   6 9853.05 250.100   1
   0   7 -13 15602.0 3747.86  -2
  -7   0  -6 15602.0 3747.86   1
  -7   0  -7 7929.55 2416.59   1
   7   0   8 394.753 183.362   1
   0  -7  15 759.291 374.418  -2
   7   0   8 759.291 374.418   1
  -7   0  -9 3147.87 1105.17   1
   0  -7  16 1981.27 351.850  -2
   7   0   9 1981.27 351.850   1
  -7   0 -10 916.638 253.088   1
  -7   0 -11 2256.64 1070.56   1
  -7   0 -12 181.471 162.973   1
  -7   0 -13 519.734 336.498   1
   7   0  14 664.087 294.546   1
   7   1 -19 44.2515 79.4261   1
   7   1 -18 2507.59 1612.53   1
   7   1 -17 185.694 138.842   1
   7   1 -16 1448.34 785.116   1
   7   1 -15 1382.24 749.742   1
   7   1 -14 513.068 245.481   1
   7   1 -13 278.406 297.544   1
   7   1 -12 1256.72 723.528   1
   7   1 -11 3055.65 1792.11   1
  -7  -1  10 45100.9 21517.5   1
  -7  -1   9 1362.61 347.710   1
  -7  -1   8 22567.2 5024.66   1
  -7  -1   7 1240.03 350.502   1
  -7  -1   6 2195.49 251.346   1
  -7  -1   5 125.306 224.235   1
   7   1  -4 7811.50 2652.03   1
   7   1  -3 3126.90 791.207   1
  -7  -1   2 625.738 285.041   1
   1   7  -6 1152.58 1220.10  -2
  -7  -1   2 1152.58 1220.10   1
  -7  -1   1 8.42209 199.419   1
   1   7  -7 871.411 332.939  -2
  -7  -1   1 871.411 332.939   1
   7   1   0 1705.54 869.004   1
   1   7  -8 8375.54 868.134  -2
  -7  -1   0 8375.54 868.134   1
   7   1   1 17341.0 272.463   1
   1   7  -9 26772.2 4066.92  -2
  -7  -1  -1 26772.2 4066.92   1
   7   1   2 56765.2 407.138   1
   1   7 -10 69998.4 8636.83  -2
  -7  -1  -2 69998.4 8636.83   1
   7   1   3 267.815 517.847   1
   1   7 -11 4990.62 906.042  -2
  -7  -1  -3 4990.62 906.042   1
   7   1   4 19831.1 288.180   1
   1   7 -12 28413.2 2787.43  -2
  -7  -1  -4 28413.2 2787.43   1
  -7  -1  -5 3455.28 1223.42   1
  -1  -7  13 2358.75 833.704  -2
   7   1   5 2358.75 833.704   1
  -7  -1  -6 879.241 549.721   1
  -1  -7  14 4329.51 339.937  -2
   7   1   6 4329.51 339.937   1
   7   1   7 267.692 195.451   1
  -7  -1  -8 1046.56 218.788   1
  -7  -1  -9 389.929 193.520   1
  -7  -1 -10 14.7691 140.673   1
   7   1  11 89.7462 132.290   1
   7   1  12 2890.14 1195.28   1
   7   1  13 311.038 182.139   1
  -7  -2  19 103.420 107.096   1
   7   2 -18 134.346 274.014   1
   7   2 -17 667.976 314.307   1
   7   2 -16 193.084 148.415   1
   7   2 -15 357.926 221.369   1
   7   2 -14 1308.49 720.004   1
   7   2 -13 8424.14 3983.32   1
  -7  -2  12 1521.62 788.247   1
  -7  -2  11 1734.12 943.875   1
  -7  -2  10 16782.6 5731.19   1
  -7  -2   9 967.664 384.659   1
  -7  -2   8 1895.35 501.350   1
  -7  -2   7 4043.11 739.126   1
  -7  -2   6 1528.99 229.715   1
   7   2  -5 5816.82 787.860   1
  -7  -2   4 232.409 264.708   1
  -7  -2   3 1155.10 297.985   1
   2   7  -6 4257.92 435.682  -2
  -7  -2   3 4257.92 435.682   1
   7   2  -2 5169.65 1116.98   1
  -2  -7   7 5328.71 1192.70  -2
   7   2  -2 5328.71 1192.70   1
   7   2  -1 1556.44 307.870   1
  -2  -7   8 13113.4 2290.75  -2
   7   2  -1 13113.4 2290.75   1
   2   7  -9 7709.22 775.442  -2
  -7  -2   0 7709.22 775.442   1
   7   2   1 12047.7 259.249   1
   2   7 -10 12947.4 1106.88  -2
  -7  -2  -1 12947.4 1106.88   1
   2   7 -11 36881.0 3920.72  -2
  -7  -2  -2 36881.0 3920.72   1
   7   2   3 440.901 210.986   1
   2   7 -12 1081.15 511.929  -2
  -7  -2  -3 1081.15 511.929   1
  -7  -2  -4 5520.64 1965.52   1
  -7  -2  -5 105.273 185.420   1
  -2  -7  14 1473.92 305.287  -2
   7   2   5 1473.92 305.287   1
   7   2   6 716.014 332.157   1
  -7  -2  -7-17.5488 157.069   1
   7   2   8 52.3001 137.789   1
   7   2   9-24.5853 124.871   1
  -7  -2 -10 616.841 233.228   1
  -7  -2 -11-2.03027 81.9840   1
  -7  -2 -12-5.24446 142.997   1
   7   3 -18-44.2860 152.690   1
   7   3 -17 396.494 467.222   1
   7   3 -16 206.712 299.389   1
   7   3 -15 198.347 187.081   1
   7   3 -14 97.4411 193.569   1
  -7  -3  13 593.142 628.456   1
  -7  -3  12 2953.72 1492.70   1
  -7  -3  11 367.696 227.434   1
  -7  -3  10 1628.06 336.244   1
   7   3  -9 2643.53 694.783   1
   7   3  -8 82.6929 206.607   1
  -7  -3   7 4939.02 548.904   1
   7   3  -6 5684.34 290.337   1
   7   3  -5 95.6254 194.150   1
   3   7  -5 4858.88 336.471  -2
  -7  -3   5 4858.88 336.471   1
   7   3  -4 148.794 195.308   1
   3   7  -6 1909.77 854.814  -2
  -7  -3   4 1909.77 854.814   1
  -7  -3   3 3834.24 885.959   1
  -3  -7   7 19457.1 2148.89  -2
   7   3  -3 19457.1 2148.89   1
   7   3  -2 596.833 343.023   1
   3   7  -8 2291.83 319.585  -2
  -7  -3   2 2291.83 319.585   1
   7   3  -1 7317.76 256.335   1
   3   7  -9 31450.4 3017.04  -2
  -7  -3   1 31450.4 3017.04   1
   7   3   0 1166.62 215.286   1
   3   7 -10 3037.19 634.947  -2
  -7  -3   0 3037.19 634.947   1
   7   3   1 7796.82 1799.73   1
   3   7 -11 10979.0 1448.41  -2
  -7  -3  -1 10979.0 1448.41   1
  -7  -3  -2 6211.68 1526.63   1
  -3  -7  12 10501.3 256.677  -2
   7   3   2 10501.3 256.677   1
  -7  -3  -3 908.862 237.627   1
  -3  -7  13 2361.39 276.935  -2
   7   3   3 2361.39 276.935   1
   7   3   4 567.789 177.620   1
  -7  -3  -5 2084.67 779.158   1
   7   3   6 99.3246 130.738   1
  -7  -3  -7 12.4843 168.556   1
  -7  -3  -8 179.879 185.336   1
   7   3   9 326.066 334.073   1
  -7  -3 -10 178.123 135.522   1
   7   4 -17 19.3675 108.570   1
   7   4 -16 322.842 243.791   1
   7   4 -15 1048.66 328.832   1
   7   4 -14-26.6553 163.764   1
   7   4 -13 303.374 192.203   1
   7   4 -12-5.86932 196.381   1
   7   4 -11 1894.56 566.479   1
   7   4 -10 8.24062 226.837   1
   7   4  -9 3732.45 1095.97   1
   7   4  -8 207.076 227.383   1
   7   4  -7 61.5626 201.185   1
   4   7  -4 808.661 344.145  -2
  -7  -4   7 808.661 344.145   1
   7   4  -6 549.229 328.710   1
  -7  -4   5 1091.26 396.018   1
   4   7  -6 8718.29 753.947  -2
  -7  -4   5 8718.29 753.947   1
  -4  -7   7 2305.09 1109.14  -2
   7   4  -4 2305.09 1109.14   1
   7   4  -3 1813.10 215.809   1
  -4  -7   8 6088.13 296.137  -2
   7   4  -3 6088.13 296.137   1
   7   4  -2 197.038 206.277   1
  -4  -7   9 2549.77 520.570  -2
   7   4  -2 2549.77 520.570   1
  -4  -7  10 7885.84 436.982  -2
   7   4  -1 7885.84 436.982   1
   7   4   0 0.11335 182.216   1
   4   7 -11 293.897 257.680  -2
  -7  -4   0 293.897 257.680   1
  -7  -4  -1 1257.52 601.673   1
  -4  -7  12 2587.25 316.990  -2
   7   4   1 2587.25 316.990   1
  -7  -4  -2 201.034 174.446   1
  -7  -4  -3 335.974 168.848   1
  -7  -4  -4 98.0437 147.243   1
  -7  -4  -5 119.444 150.602   1
   7   4   6 77.9176 132.455   1
   7   4   7 677.629 428.095   1
  -7  -4  -8 312.229 236.761   1
   7   5 -16 379.198 252.617   1
   7   5 -15 2723.99 931.073   1
  -7  -5  14 746.622 415.252   1
   7   5 -13 185.895 155.592   1
   7   5 -12 239.788 188.230   1
   7   5 -11 26.1422 162.333   1
   7   5 -10 848.499 291.890   1
   7   5  -9 20.4500 171.925   1
   7   5  -8 522.410 223.101   1
  -7  -5   7 128.560 183.082   1
  -5  -7   5 220.787 22.7684  -2
   7   5  -7 220.787 22.7684   1
   7   5  -6 571.653 243.165   1
   5   7  -6 746.360 240.109  -2
  -7  -5   6 746.360 240.109   1
  -5  -7   7 3490.24 321.053  -2
   7   5  -5 3490.24 321.053   1
   7   5  -4-67.5674 162.610   1
   5   7  -8 2466.99 749.591  -2
  -7  -5   4 2466.99 749.591   1
   7   5  -3 405.789 161.545   1
   5   7  -9 6119.51 1519.08  -2
  -7  -5   3 6119.51 1519.08   1
   7   5  -2 1144.88 174.934   1
   5   7 -10 3619.20 1067.58  -2
  -7  -5   2 3619.20 1067.58   1
  -7  -5   1 4127.97 1073.43   1
   5   7 -11 7242.94 324.404  -2
  -7  -5   1 7242.94 324.404   1
  -7  -5   0 83.6472 143.679   1
  -7  -5  -1 450.228 140.498   1
   7   5   2 17.3220 129.675   1
  -7  -5  -3 60.0801 109.317   1
  -7  -5  -4 109.485 106.686   1
  -7  -5  -5 328.365 148.185   1
   7   6 -14 485.123 325.888   1
   7   6 -13 93.3407 98.8844   1
   7   6 -12 1314.38 745.084   1
   7   6 -11 258.388 114.271   1
   6   7  -2 1425.03 204.085  -2
  -7  -6  11 1425.03 204.085   1
   7   6 -10 22.8057 121.319   1
   6   7  -3 106.241 209.824  -2
  -7  -6  10 106.241 209.824   1
  -7  -6   9 35.5130 136.780   1
   6   7  -4 235.565 239.320  -2
  -7  -6   9 235.565 239.320   1
   7   6  -8 231.307 144.243   1
   7   6  -7-65.7097 144.772   1
  -6  -7   6 422.662 193.336  -2
   7   6  -7 422.662 193.336   1
   7   6  -6 95.8561 146.962   1
   6   7  -7 12535.6 452.853  -2
  -7  -6   6 12535.6 452.853   1
   7   6  -5-27.5078 125.140   1
  -6  -7   8 482.012 301.275  -2
   7   6  -5 482.012 301.275   1
   6   7  -9 9660.50 3185.92  -2
  -7  -6   4 9660.50 3185.92   1
  -7  -6   3 43.4107 141.885   1
   6   7 -10 306.025 158.840  -2
  -7  -6   3 306.025 158.840   1
  -7  -6   2 662.445 200.930   1
   6   7 -11 520.643 185.616  -2
  -7  -6   2 520.643 185.616   1
  -7  -6   1 83.3496 106.127   1
  -7  -6   0-30.4737 98.7638   1
   7   6   1 21.0050 95.7501   1
  -7  -6  -2-76.0423 142.854   1
   7   7  -4 482.005 9.98480  -2
  -7  -7  10 482.005 9.98480   1
  -7  -7   9-1.22135 73.1863   1
   7   7  -5-3.82776 10.1881  -2
  -7  -7   9-3.82776 10.1881   1
   7   7  -8 69.5761 79.8345   1
   7   7  -7 37.0385 78.9283   1
   7   7  -7 224.452 103.086  -2
  -7  -7   7 224.452 103.086   1
   7   7  -6 233.220 84.9728   1
   7   7  -8 2827.63 107.941  -2
  -7  -7   6 2827.63 107.941   1
   7   7  -9-7.85734 10.1688  -2
  -7  -7   5-7.85734 10.1688   1
   8 -13   0 243.744 68.4346   1
   8 -13   1-28.2985 70.0834   1
   8 -13   2 148.127 77.1466   1
   8 -13   3 71.2464 79.1129   1
   8 -13   4 532.137 247.320   1
   8 -13   5 7.87687 83.7049   1
   8 -13   6 1179.47 444.449   1
   8 -13   7 4.02175 85.3921   1
   8 -13   8 2016.82 933.382   1
   8 -12  -5 708.340 104.327   1
   8 -12  -4 1017.73 191.372   1
   8 -12  -3 329.425 110.855   1
   8 -12  -2 34.9032 100.301   1
   8 -12  -1 41.8840 114.404   1
   8 -12   0 376.268 122.495   1
   8 -12   1 67.5999 122.065   1
   8 -12   2 387.603 212.205   1
   8 -12   3 296.920 283.135   1
   8 -12   4 301.423 189.134   1
   8 -12   5 1374.87 320.898   1
  -8  12  -6 2231.80 1525.33   1
   8 -12   7 735.704 403.259   1
   8 -12   8 91.3440 130.245   1
   8 -12   9 33.4983 118.005   1
   8 -12  10 6.84880 116.342   1
   8 -12  11 42.6247 107.899   1
   8 -12  12 337.694 164.954   1
   8 -11  -8 46.0062 69.0984   1
   8 -11  -7 3184.87 714.598   1
   8 -11  -6 135.563 118.089   1
   8 -11  -5 569.474 267.878   1
   8 -11  -4 332.544 156.207   1
   8 -11  -3 892.973 313.352   1
   8 -11  -2 194.811 183.948   1
   8 -11  -1 885.851 156.910   1
   8 -11   0 1256.61 359.921   1
   8 -11   1 4225.40 171.552   1
   8 -11   2 992.648 511.298   1
   8 -11   3 11398.3 1222.23   1
   8 -11   4 385.332 283.466   1
   8 -11   5 2204.61 825.860   1
   8 -11   6 732.074 409.513   1
   8 -11   7 60.5134 174.981   1
  -8  11  -8 101.373 176.359   1
   8 -11   9 653.222 293.368   1
   8 -11  10 74.7010 158.751   1
   8 -11  11 1332.62 543.365   1
   8 -11  12 89.0613 131.489   1
   8 -11  13 965.028 484.868   1
   8 -11  14 949.320 701.778   1
  -8  10  10 978.902 522.130   1
   8 -10  -9 2065.90 687.802   1
   8 -10  -8 30.8556 119.707   1
   8 -10  -7 1393.19 543.115   1
   8 -10  -6 143.164 138.843   1
   8 -10  -5 132.507 153.596   1
   8 -10  -4 311.785 168.653   1
   8 -10  -3 3856.48 651.826   1
   8 -10  -2 2936.89 429.224   1
   8 -10  -1 1742.01 261.951   1
   8 -10   0 262.860 186.571   1
   8 -10   1 2432.90 637.408   1
   8 -10   2 115.944 207.259   1
   8 -10   3 20022.4 2313.16   1
   8 -10   4 5778.99 813.300   1
   8 -10   5 728.682 411.146   1
   8 -10   6 28.0759 189.920   1
  -8  10  -7 51.2612 201.931   1
   8 -10   8 2.23920 206.600   1
  -8  10  -9 967.222 499.166   1
  -8  10 -10 450.708 185.835   1
   8 -10  11 3880.63 2228.63   1
   8 -10  12 276.630 437.269   1
   8 -10  13 1109.80 558.640   1
   8 -10  14 26.0783 146.221   1
   8 -10  15 108.222 98.1487   1
   8  -9 -12 3445.30 993.863   1
   8  -9 -11 1204.61 940.347   1
   8  -9 -10 828.796 355.210   1
   8  -9  -9 1004.73 343.832   1
   8  -9  -8 445.355 284.963   1
   8  -9  -7 283.578 157.261   1
   8  -9  -6 216.595 181.470   1
   8  -9  -5 1469.75 454.484   1
   8  -9  -4 2319.16 693.164   1
   8  -9  -3 6145.56 1077.47   1
   8  -9  -2 15272.6 2409.77   1
   8  -9  -1 1505.25 490.451   1
   8  -9   0 588.412 243.814   1
   8  -9   1 812.315 227.356   1
   8  -9   2 2338.39 525.849   1
   8  -9   3 2189.46 539.674   1
   8  -9   4 1853.60 549.580   1
   8  -9   5-35.4974 211.656   1
   8  -9   6 287.121 208.643   1
  -8   9  -7 1273.77 228.496   1
  -8   9  -8 2648.37 805.293   1
  -8   9  -9 2146.38 701.237   1
  -8   9 -10 2281.14 908.133   1
  -8   9 -11 3835.27 1191.73   1
   8  -9  12 66.2885 188.240   1
  -9   8 -11 1683.77 286.907  -2
  -8   9 -12 1683.77 286.907   1
   8  -9  13 153.634 169.761   1
  -9   8 -12 631.984 259.384  -2
  -8   9 -13 631.984 259.384   1
   8  -9  14 61.3739 183.495   1
  -9   8 -13 1260.65 161.681  -2
  -8   9 -14 1260.65 161.681   1
   8  -9  15 806.902 691.452   1
   9  -8  14 684.706 208.213  -2
   8  -9  15 684.706 208.213   1
   8  -9  16 144.176 127.704   1
  -9   8 -15 1135.84 127.001  -2
  -8   9 -16 1135.84 127.001   1
   8  -8 -13 251.142 144.199   1
  -8   8  12 1172.09 1081.68   1
   8  -8 -11 121.609 137.657   1
   8  -8 -10 92.3730 139.341   1
   8  -8  -9 100.371 164.623   1
   8  -8  -8 59.1290 186.844   1
   8  -8  -7 17.1564 184.472   1
   8  -8  -6 3993.61 984.940   1
   8  -8  -5 6.46824 207.161   1
   8  -8  -4 5645.27 1372.57   1
   8  -8  -3 376.139 238.874   1
   8  -8  -2 12115.2 2268.56   1
   8  -8  -1 23.2256 242.115   1
   8  -8   0 28879.1 3481.38   1
   8  -8   1 145.202 239.353   1
   8  -8   2 7570.32 1804.59   1
   8  -8   3 35.1024 261.740   1
   8  -8   4 8937.31 2483.46   1
   8  -8   5 83.2841 258.694   1
   8  -8   6 11729.0 2527.55   1
  -8   8  -7 824.480 569.123   1
  -8   8  -8 10167.8 2476.54   1
  -8   8  -9 2858.14 1790.28   1
   8  -8  10 3093.86 723.957   1
  -8   8 -11 527.276 274.115   1
   8  -8  11 850.330 305.430  -2
   8  -8  11 850.330 305.430   1
  -8   8 -12 864.754 372.413   1
  -8   8 -12 1465.55 603.144  -2
  -8   8 -12 1465.55 603.144   1
   8  -8  13 2.56936 335.145   1
   8  -8  13 411.280 230.275  -2
   8  -8  13 411.280 230.275   1
   8  -8  14 3467.19 2682.37   1
   8  -8  15 18.4832 165.083   1
   8  -8  15 39.2603 165.214  -2
   8  -8  15 39.2603 165.214   1
   8  -8  16 3.77785 129.825   1
  -8   8 -16 104.132 136.980  -2
  -8   8 -16 104.132 136.980   1
   8  -8  17 263.201 23.7703  -2
   8  -8  17 263.201 23.7703   1
   8  -7 -15 511.730 92.5752   1
   8  -7 -14 3017.26 898.742   1
   8  -7 -13 102.707 127.152   1
   8  -7 -12 77.1489 127.203   1
   8  -7 -11 171.948 135.190   1
   8  -7 -10 215.205 138.719   1
   8  -7  -9 210.937 151.937   1
   8  -7  -8 718.075 197.474   1
   8  -7  -7 486.721 176.837   1
   8  -7  -6 16842.2 2634.27   1
   8  -7  -5 318.667 216.536   1
   8  -7  -4 10952.5 1476.96   1
   8  -7  -3 2426.12 824.335   1
   8  -7  -2 17162.7 1978.06   1
   8  -7  -1 6078.29 1073.25   1
   8  -7   0 3417.03 827.175   1
   8  -7   1 176.386 254.248   1
   8  -7   2 1857.21 556.691   1
   8  -7   3 629.397 259.963   1
  -8   7  -4 10703.7 2436.46   1
  -8   7  -5 265.335 275.407   1
  -8   7  -6 17154.8 3724.46   1
  -8   7  -7 549.714 453.985   1
  -8   7  -8 26483.7 6745.49   1
   8  -7   9 2010.63 860.267   1
  -8   7 -10 3238.33 879.609   1
   8  -7  11 5615.90 180.272   1
  -7   8 -12 8983.19 833.646  -2
  -8   7 -11 8983.19 833.646   1
   8  -7  12 115.111 443.690   1
  -7   8 -13 560.387 244.304  -2
  -8   7 -12 560.387 244.304   1
   8  -7  13-17.1540 307.404   1
   7  -8  14 2253.31 578.023  -2
   8  -7  13 2253.31 578.023   1
   8  -7  14 68.6696 226.973   1
   7  -8  15 963.323 317.000  -2
   8  -7  14 963.323 317.000   1
  -7   8 -16 1144.29 191.799  -2
  -8   7 -15 1144.29 191.799   1
  -7   8 -17 5337.77 191.053  -2
  -8   7 -16 5337.77 191.053   1
   8  -6 -16-33.7794 108.626   1
   8  -6 -15 274.006 142.153   1
   8  -6 -14 274.788 114.036   1
   8  -6 -13 838.332 378.025   1
   8  -6 -12 12.7993 146.879   1
   8  -6 -11 75.9123 161.112   1
   8  -6 -10 270.249 268.181   1
   8  -6  -9 4898.18 1003.65   1
   8  -6  -8 4491.87 862.771   1
   8  -6  -7 23747.6 2524.66   1
   8  -6  -6 605.964 234.426   1
   8  -6  -5 6211.62 817.974   1
   8  -6  -4 546.269 221.869   1
   8  -6  -3 23760.1 2337.90   1
  -8   6   2 3596.44 407.784   1
   8  -6  -1 1649.65 644.382   1
   8  -6   0 395.305 201.676   1
   8  -6   1 581.692 215.996   1
   8  -6   2 807.896 219.562   1
   8  -6   3 14639.4 3567.87   1
  -8   6  -4 4403.88 640.560   1
  -8   6  -5 14886.6 2676.28   1
  -8   6  -6 19925.6 3673.56   1
  -8   6  -7 5220.33 536.428   1
  -6   8  -9 21076.6 374.529  -2
  -8   6  -7 21076.6 374.529   1
  -8   6  -8 8780.68 2220.79   1
   6  -8  10 8358.91 308.003  -2
   8  -6   8 8358.91 308.003   1
   8  -6   9 4295.60 788.026   1
  -6   8 -11 12832.3 851.418  -2
  -8   6  -9 12832.3 851.418   1
   8  -6  10 994.730 139.612   1
   6  -8  12 1053.57 315.361  -2
   8  -6  10 1053.57 315.361   1
   8  -6  11 29.9631 484.242   1
   6  -8  13 6485.32 1163.64  -2
   8  -6  11 6485.32 1163.64   1
   8  -6  12 24.7736 338.953   1
  -6   8 -14 368.919 193.249  -2
  -8   6 -12 368.919 193.249   1
   6  -8  15 2947.38 75.1814  -2
   8  -6  13 2947.38 75.1814   1
  -6   8 -16 1015.10 361.473  -2
  -8   6 -14 1015.10 361.473   1
   6  -8  17 6173.91 701.104  -2
   8  -6  15 6173.91 701.104   1
  -8   6 -16 1477.39 76.7464   1
  -6   8 -18 1613.24 261.123  -2
  -8   6 -16 1613.24 261.123   1
  -8   6 -17 182.922 86.7337   1
   8  -5 -17 1394.52 116.721   1
   8  -5 -16 18.1941 95.0793   1
   8  -5 -15 512.844 190.040   1
   8  -5 -14 91.3588 131.674   1
   8  -5 -13 328.287 145.307   1
   8  -5 -12 932.582 405.315   1
   8  -5 -11 6026.86 3098.19   1
   8  -5 -10 108.929 183.768   1
   8  -5  -9 19024.7 6273.47   1
   8  -5  -8 92.3315 237.046   1
   8  -5  -7 5524.18 1729.14   1
   8  -5  -6 17923.2 2740.37   1
   8  -5  -5 646.179 243.371   1
   8  -5  -4 10721.7 2336.82   1
   8  -5  -3 1226.73 286.053   1
   8  -5  -2 6940.09 777.893   1
   8  -5  -1 3212.47 365.289   1
   8  -5   0 877.167 407.563   1
   8  -5   1 11389.6 1638.36   1
   8  -5   2 1284.33 512.378   1
  -8   5  -3 61724.3 12312.9   1
  -8   5  -4 7068.70 2322.03   1
   8  -5   5 9226.98 1950.67   1
  -8   5  -6 667.444 335.800   1
   5  -8   9 903.243 408.580  -2
   8  -5   6 903.243 408.580   1
  -8   5  -7 1407.26 571.037   1
  -5   8 -10 1254.40 416.395  -2
  -8   5  -7 1254.40 416.395   1
  -8   5  -8 461.471 194.798   1
   5  -8  11 1957.17 390.305  -2
   8  -5   8 1957.17 390.305   1
  -5   8 -12 8368.95 1531.54  -2
  -8   5  -9 8368.95 1531.54   1
  -5   8 -13 876.960 461.044  -2
  -8   5 -10 876.960 461.044   1
  -5   8 -14 1274.05 387.895  -2
  -8   5 -11 1274.05 387.895   1
   5  -8  15 6648.87 431.526  -2
   8  -5  12 6648.87 431.526   1
  -5   8 -16 5612.45 742.334  -2
  -8   5 -13 5612.45 742.334   1
  -8   5 -14 276.070 93.1559   1
   5  -8  17 137.569 115.745  -2
   8  -5  14 137.569 115.745   1
   8  -5  15 1185.64 249.784   1
  -5   8 -18 4059.96 216.718  -2
  -8   5 -15 4059.96 216.718   1
   8  -5  16 690.775 183.599   1
   5  -8  19 1222.22 218.747  -2
   8  -5  16 1222.22 218.747   1
  -8   5 -17 355.261 80.6130   1
   5  -8  20 910.426 149.573  -2
   8  -5  17 910.426 149.573   1
   8  -4 -18 69.0555 89.8825   1
   8  -4 -17 91.4041 109.008   1
   8  -4 -16 148.257 113.216   1
   8  -4 -15 4.23784 127.823   1
   8  -4 -14 450.297 195.801   1
   8  -4 -13 3985.44 1540.41   1
   8  -4 -12 2264.72 862.363   1
   8  -4 -11 5311.91 1884.27   1
   8  -4 -10 2099.43 836.033   1
  -8   4   9 4268.06 1753.09   1
   8  -4  -8 2929.55 950.218   1
   8  -4  -7 932.551 258.928   1
   8  -4  -6 28420.6 8670.16   1
   8  -4  -5 2812.71 447.263   1
   8  -4  -4 5290.92 1008.46   1
   8  -4  -3 4433.80 678.840   1
  -8   4   2 15030.5 2335.73   1
   8  -4  -1 16252.1 2279.63   1
  -8   4   0 13312.4 1096.65   1
   8  -4   1 46546.4 5181.72   1
  -8   4  -2 5925.83 1138.07   1
   8  -4   3 9757.50 2945.71   1
  -8   4  -4 4328.84 818.649   1
  -8   4  -5 6526.08 1187.36   1
  -4   8  -9 16581.9 1211.51  -2
  -8   4  -5 16581.9 1211.51   1
  -8   4  -6 8779.30 1306.93   1
  -4   8 -10 18317.7 2278.91  -2
  -8   4  -6 18317.7 2278.91   1
  -8   4  -7 181.423 360.743   1
  -4   8 -11 662.706 734.765  -2
  -8   4  -7 662.706 734.765   1
   8  -4   8 16.6271 500.804   1
  -4   8 -12 5496.94 494.486  -2
  -8   4  -8 5496.94 494.486   1
   4  -8  13 17912.1 2057.30  -2
   8  -4   9 17912.1 2057.30   1
   4  -8  14 5700.69 541.924  -2
   8  -4  10 5700.69 541.924   1
   4  -8  15 5021.63 800.152  -2
   8  -4  11 5021.63 800.152   1
   4  -8  16 2701.09 232.214  -2
   8  -4  12 2701.09 232.214   1
  -8   4 -13 1637.44 190.113   1
  -4   8 -17 2160.67 405.982  -2
  -8   4 -13 2160.67 405.982   1
   8  -4  14 338.392 110.520   1
   4  -8  18 706.463 257.096  -2
   8  -4  14 706.463 257.096   1
  -8   4 -15 1457.09 455.343   1
   4  -8  19 1558.04 621.130  -2
   8  -4  15 1558.04 621.130   1
  -8   4 -16 36.0034 73.3698   1
   8  -3 -18 292.457 196.154   1
   8  -3 -17 1279.95 796.989   1
   8  -3 -16 98.1462 138.913   1
   8  -3 -15 158.356 143.381   1
   8  -3 -14 5990.96 2274.78   1
   8  -3 -13 89.6147 173.776   1
   8  -3 -12 13337.7 5723.07   1
   8  -3 -11 190.847 239.103   1
   8  -3 -10 3349.57 1659.12   1
  -8   3   9 27.9361 243.657   1
   8  -3  -8 14770.2 5686.47   1
   8  -3  -7 313.674 317.602   1
   8  -3  -6 1924.06 1083.67   1
  -8   3   5 4931.59 1590.95   1
  -8   3   4 3494.43 537.998   1
  -8   3   3 1894.11 787.461   1
  -8   3   2 11098.1 2683.68   1
  -8   3   1 5114.31 908.107   1
   8  -3   0 33855.4 4699.81   1
  -8   3  -1 13796.7 4764.49   1
  -8   3  -2 15627.0 2559.30   1
  -8   3  -3 3205.50 1222.60   1
  -3   8  -8 2648.69 522.422  -2
  -8   3  -3 2648.69 522.422   1
  -8   3  -4 7204.89 1542.22   1
  -3   8  -9 20233.6 4512.62  -2
  -8   3  -4 20233.6 4512.62   1
  -8   3  -5 2682.73 1583.56   1
   3  -8  10 6106.66 999.262  -2
   8  -3   5 6106.66 999.262   1
   8  -3   6 1584.77 873.484   1
  -3   8 -11 4888.41 1002.28  -2
  -8   3  -6 4888.41 1002.28   1
   8  -3   7 806.451 211.790   1
  -3   8 -12 5284.21 1106.09  -2
  -8   3  -7 5284.21 1106.09   1
   8  -3   8 16220.1 304.201   1
  -3   8 -13 37673.7 8212.77  -2
  -8   3  -8 37673.7 8212.77   1
   8  -3   9 364.706 263.199   1
  -3   8 -14 3972.28 1061.92  -2
  -8   3  -9 3972.28 1061.92   1
  -3   8 -15 7157.01 1385.26  -2
  -8   3 -10 7157.01 1385.26   1
   3  -8  16 9074.82 1714.97  -2
   8  -3  11 9074.82 1714.97   1
  -3   8 -17 868.188 234.585  -2
  -8   3 -12 868.188 234.585   1
  -8   3 -13 1325.24 368.679   1
  -3   8 -18 170.582 142.315  -2
  -8   3 -13 170.582 142.315   1
  -8   3 -14 1241.63 488.264   1
   3  -8  19 2431.70 254.139  -2
   8  -3  14 2431.70 254.139   1
  -8   3 -15 1580.92 700.773   1
   3  -8  20 531.013 186.445  -2
   8  -3  15 531.013 186.445   1
   8  -2 -18 747.859 479.038   1
   8  -2 -17 610.365 343.776   1
   8  -2 -16 1922.16 934.349   1
   8  -2 -15 1082.25 511.984   1
   8  -2 -14 7318.75 3057.92   1
   8  -2 -13 170.376 190.986   1
   8  -2 -12 1536.51 434.404   1
   8  -2 -11 768.703 387.144   1
   8  -2 -10 480.854 333.609   1
   8  -2  -9 6157.15 2128.99   1
   8  -2  -8 10010.6 3211.77   1
   8  -2  -7 50.9125 231.543   1
   8  -2  -6 2038.07 850.197   1
   8  -2  -5 105.699 249.691   1
  -8   2   4 11764.9 1744.70   1
  -8   2   3 579.167 302.014   1
  -8   2   2 39962.5 5065.84   1
  -8   2   1 1050.58 503.525   1
  -8   2   0 17890.4 1934.16   1
  -8   2  -1 2924.53 249.749   1
   8  -2   2 2312.81 455.360   1
  -2   8  -8 4732.08 515.686  -2
  -8   2  -2 4732.08 515.686   1
  -8   2  -3 9232.06 2292.55   1
  -2   8  -9 24859.6 6212.52  -2
  -8   2  -3 24859.6 6212.52   1
  -8   2  -4 25229.3 4554.44   1
  -2   8 -10 25666.0 1632.55  -2
  -8   2  -4 25666.0 1632.55   1
  -8   2  -5 701.296 336.270   1
  -2   8 -11 1465.43 462.345  -2
  -8   2  -5 1465.43 462.345   1
   8  -2   6 3461.78 237.954   1
  -2   8 -12 7069.01 1624.38  -2
  -8   2  -6 7069.01 1624.38   1
   8  -2   7 5868.40 273.402   1
  -2   8 -13 9965.20 4566.40  -2
  -8   2  -7 9965.20 4566.40   1
  -2   8 -14 45731.9 7330.17  -2
  -8   2  -8 45731.9 7330.17   1
   8  -2   9 128.658 203.276   1
  -2   8 -15 524.638 282.690  -2
  -8   2  -9 524.638 282.690   1
  -8   2 -10 1705.86 173.298   1
   2  -8  16 2232.18 547.384  -2
   8  -2  10 2232.18 547.384   1
   8  -2  11 642.166 388.955   1
  -2   8 -17 1956.36 559.002  -2
  -8   2 -11 1956.36 559.002   1
  -8   2 -12 3187.01 1069.04   1
  -8   2 -13 339.942 238.843   1
   2  -8  19 721.129 217.962  -2
   8  -2  13 721.129 217.962   1
  -8   2 -14 738.004 327.489   1
   8  -2  15 369.329 163.591   1
   8  -1 -18 65.5146 104.827   1
   8  -1 -17 3925.02 2228.20   1
   8  -1 -16 3495.93 1637.74   1
   8  -1 -15 1413.65 704.913   1
   8  -1 -14 2152.74 886.460   1
   8  -1 -13 456.012 246.344   1
   8  -1 -12 189.359 196.475   1
   8  -1 -11 7039.40 2210.05   1
   8  -1 -10 11235.0 3860.86   1
   8  -1  -9 621.739 437.023   1
   8  -1  -8 177.862 249.822   1
  -8   1   7 1282.66 331.330   1
   8  -1  -6 11127.2 5609.12   1
  -8   1   5 4561.59 2021.52   1
  -8   1   4 18034.1 1414.66   1
  -8   1   3 8644.47 847.438   1
  -8   1   2 12442.8 2416.52   1
   8  -1  -1 6681.83 916.559   1
  -8   1   0 592.075 371.148   1
   8  -1   1 2126.55 456.881   1
  -1   8  -8 15399.4 494.659  -2
  -8   1  -1 15399.4 494.659   1
  -8   1  -2 4764.04 574.433   1
  -1   8  -9 4523.64 1203.81  -2
  -8   1  -2 4523.64 1203.81   1
   8  -1   3 605.816 329.812   1
  -1   8 -10 5388.55 1407.22  -2
  -8   1  -3 5388.55 1407.22   1
   8  -1   4 2449.82 218.924   1
  -1   8 -11 2955.18 1251.24  -2
  -8   1  -4 2955.18 1251.24   1
   8  -1   5 1916.64 228.159   1
  -1   8 -12 4740.43 1540.05  -2
  -8   1  -5 4740.43 1540.05   1
   8  -1   6 5307.89 226.322   1
  -1   8 -13 7508.87 754.743  -2
  -8   1  -6 7508.87 754.743   1
   8  -1   7 5977.02 239.785   1
  -1   8 -14 8169.94 1322.00  -2
  -8   1  -7 8169.94 1322.00   1
   8  -1   8 272.345 213.310   1
   1  -8  15 360.684 534.157  -2
   8  -1   8 360.684 534.157   1
   8  -1   9 1927.04 1095.10   1
   1  -8  16 4501.85 393.735  -2
   8  -1   9 4501.85 393.735   1
  -8   1 -10 422.785 189.546   1
   1  -8  17 64.1318 328.319  -2
   8  -1  10 64.1318 328.319   1
   8  -1  11 378.308 136.176   1
   8  -1  12 3050.08 996.260   1
  -8   1 -13 442.205 233.393   1
   8  -1  14 188.806 104.333   1
  -8   0  18 478.208 258.169   1
   8   0 -17 2543.38 1328.35   1
   8   0 -16 126.494 121.712   1
   8   0 -15 982.991 402.072   1
   8   0 -14 4861.84 1871.99   1
   8   0 -13 9970.54 3805.03   1
   8   0 -12 8087.33 3549.75   1
   8   0 -11 4826.57 2012.41   1
  -8   0  10 1332.36 452.408   1
   8   0  -9 8957.36 2492.79   1
   8   0  -8 1014.21 353.206   1
  -8   0   7 3741.33 770.695   1
   8   0  -6 2071.84 456.331   1
   8   0  -5 23904.3 2447.57   1
   8   0  -4 10579.1 1517.95   1
   8   0  -3 21944.1 1751.97   1
  -8   0   2 106.978 239.895   1
  -8   0   1 2187.62 791.832   1
   8   0   0 253.074 241.735   1
   0   8  -8 2924.81 618.275  -2
  -8   0   0 2924.81 618.275   1
  -8   0  -1 168.156 204.497   1
   0   8  -9 364.869 274.555  -2
  -8   0  -1 364.869 274.555   1
   8   0   2 334.200 233.193   1
   0   8 -10 111.288 135.446  -2
  -8   0  -2 111.288 135.446   1
   8   0   3 11651.9 247.126   1
   0   8 -11 13195.9 1774.32  -2
  -8   0  -3 13195.9 1774.32   1
   8   0   4 380.768 218.912   1
   0   8 -12 959.806 412.621  -2
  -8   0  -4 959.806 412.621   1
   0   8 -13 27560.8 4010.57  -2
  -8   0  -5 27560.8 4010.57   1
   8   0   6 1288.30 224.069   1
   0   8 -14 3730.18 1573.03  -2
  -8   0  -6 3730.18 1573.03   1
   8   0   7 8962.66 498.331   1
   0  -8  15 11142.6 203.206  -2
   8   0   7 11142.6 203.206   1
  -8   0  -8 145.177 166.300   1
   8   0   9 762.092 333.550   1
  -8   0 -10 787.059 363.968   1
  -8   0 -11 36.0758 108.903   1
   8   0  12-27.4693 93.3476   1
  -8   0 -13 73.4854 134.871   1
  -8  -1  18 58.0683 108.003   1
  -8  -1  17 581.519 274.479   1
   8   1 -16 1262.05 599.119   1
   8   1 -15 258.011 184.809   1
  -8  -1  14 1571.12 941.319   1
  -8  -1  13 622.651 377.831   1
   8   1 -12 2790.05 1583.23   1
   8   1 -11 4165.10 1890.56   1
   8   1 -10 273.479 272.687   1
   8   1  -9 9010.94 5615.50   1
  -8  -1   8-66.8329 938.231   1
  -8  -1   7 5084.09 805.251   1
   8   1  -6 2069.77 350.068   1
  -8  -1   5 23169.8 4398.65   1
   8   1  -4 1407.71 389.698   1
  -8  -1   3 4531.93 1549.52   1
   8   1  -2 26.9760 217.302   1
   1   8  -7 263.531 476.954  -2
  -8  -1   2 263.531 476.954   1
  -8  -1   1 1420.79 412.285   1
   1   8  -8 2777.86 996.718  -2
  -8  -1   1 2777.86 996.718   1
  -8  -1   0 498.409 204.578   1
  -1  -8   9 125.140 200.147  -2
   8   1   0 125.140 200.147   1
   8   1   1 772.690 195.286   1
   1   8 -10 2196.05 630.676  -2
  -8  -1  -1 2196.05 630.676   1
   1   8 -11 14459.1 4540.82  -2
  -8  -1  -2 14459.1 4540.82   1
   8   1   3 6260.16 226.526   1
   1   8 -12 8676.98 1495.17  -2
  -8  -1  -3 8676.98 1495.17   1
   8   1   4 929.400 179.962   1
   1   8 -13 2848.52 1027.26  -2
  -8  -1  -4 2848.52 1027.26   1
   8   1   5 3249.73 185.439   1
   1   8 -14 4821.26 1286.00  -2
  -8  -1  -5 4821.26 1286.00   1
   8   1   6 294.107 162.861   1
  -1  -8  15 941.442 343.744  -2
   8   1   6 941.442 343.744   1
   8   1   7 3079.91 945.007   1
  -8  -1  -8 207.736 134.703   1
  -8  -1  -9 882.515 397.239   1
   8   1  10 16.2364 101.936   1
   8   1  11 32.6359 78.5754   1
  -8  -2  18 2.24252 87.9543   1
   8   2 -17 22.3511 126.083   1
   8   2 -16 621.181 687.141   1
   8   2 -15 576.797 301.312   1
   8   2 -14 186.598 129.321   1
  -8  -2  13 141.663 163.162   1
  -8  -2  12 832.837 373.236   1
   8   2 -11 590.260 305.647   1
   8   2 -10 560.916 198.068   1
   8   2  -9-157.497 923.680   1
   8   2  -8 7000.14 1657.92   1
  -8  -2   7 2059.75 247.654   1
  -8  -2   6 4622.76 837.922   1
  -8  -2   5 1566.37 318.617   1
  -8  -2   4 257.105 182.179   1
  -8  -2   3 1597.17 644.627   1
   2   8  -7 1623.05 408.004  -2
  -8  -2   3 1623.05 408.004   1
  -8  -2   2 622.376 184.522   1
   2   8  -8 1129.28 335.984  -2
  -8  -2   2 1129.28 335.984   1
   8   2  -1 1485.75 227.474   1
   2   8  -9 1461.48 252.311  -2
  -8  -2   1 1461.48 252.311   1
   8   2   0 419.973 197.177   1
   2   8 -10 995.306 276.328  -2
  -8  -2   0 995.306 276.328   1
   8   2   1 760.179 214.982   1
   2   8 -11 1310.31 326.469  -2
  -8  -2  -1 1310.31 326.469   1
   8   2   2 823.842 180.515   1
   2   8 -12 1620.42 523.148  -2
  -8  -2  -2 1620.42 523.148   1
   8   2   3 1721.95 196.013   1
   2   8 -13 1859.75 371.587  -2
  -8  -2  -3 1859.75 371.587   1
  -8  -2  -4 342.091 318.016   1
  -8  -2  -5 1881.08 734.935   1
  -8  -2  -6 2260.88 680.069   1
  -8  -2  -7 818.914 330.075   1
   8   2   8 2.01637 94.6729   1
  -8  -2  -9 207.880 155.050   1
   8   3 -17 947.203 128.551   1
   8   3 -16-6.22902 112.784   1
   8   3 -15 62.7286 131.524   1
   8   3 -14 338.948 234.212   1
  -8  -3  13 347.057 422.264   1
   8   3 -12 970.328 2239.54   1
   8   3 -11-649.351 1471.94   1
   8   3 -10 5122.51 2450.19   1
  -8  -3   9-19.5187 193.079   1
   8   3  -8 5367.05 973.820   1
   8   3  -7 1111.90 223.299   1
   8   3  -6 363.267 208.501   1
  -8  -3   5 60.4847 198.736   1
   8   3  -4 25.8166 236.749   1
   3   8  -7 228.682 343.823  -2
  -8  -3   4 228.682 343.823   1
   8   3  -3 203.423 318.083   1
   3   8  -8 379.548 237.626  -2
  -8  -3   3 379.548 237.626   1
   8   3  -2 2374.81 192.591   1
  -3  -8   9 4137.22 610.506  -2
   8   3  -2 4137.22 610.506   1
   8   3  -1 852.477 173.743   1
   3   8 -10 2312.56 274.851  -2
  -8  -3   1 2312.56 274.851   1
   3   8 -11 3860.58 700.418  -2
  -8  -3   0 3860.58 700.418   1
   8   3   1 53.1714 159.314   1
  -3  -8  12 132.207 238.648  -2
   8   3   1 132.207 238.648   1
   8   3   2 330.885 201.374   1
  -3  -8  13 1331.86 258.665  -2
   8   3   2 1331.86 258.665   1
   8   3   3 421.047 175.354   1
  -8  -3  -4 1325.49 648.928   1
  -8  -3  -5 822.339 425.308   1
  -8  -3  -6 500.526 389.471   1
  -8  -3  -7 162.537 105.581   1
   8   4 -15 96.9320 106.696   1
   8   4 -14 1101.19 464.842   1
   8   4 -13 420.064 134.713   1
   8   4 -12 415.203 149.669   1
   8   4 -11 123.098 162.387   1
   8   4 -10 1293.88 277.220   1
   8   4  -9 326.813 179.558   1
   8   4  -8 633.411 211.743   1
   8   4  -7 196.554 180.127   1
   8   4  -6 270.824 237.043   1
   8   4  -5 621.722 264.200   1
   8   4  -4 297.710 264.929   1
   4   8  -8 1110.81 331.175  -2
  -8  -4   4 1110.81 331.175   1
   8   4  -3 32.5765 165.984   1
   4   8  -9 796.839 230.368  -2
  -8  -4   3 796.839 230.368   1
   8   4  -2 2552.14 177.508   1
  -4  -8  10 4634.95 1130.96  -2
   8   4  -2 4634.95 1130.96   1
   8   4  -1 0.09303 138.862   1
   4   8 -11 432.540 258.566  -2
  -8  -4   1 432.540 258.566   1
   8   4   0 2191.79 157.089   1
   4   8 -12 3579.53 1154.96  -2
  -8  -4   0 3579.53 1154.96   1
   8   4   1 274.241 155.471   1
   4   8 -13 901.302 265.771  -2
  -8  -4  -1 901.302 265.771   1
   8   4   2 1653.44 515.486   1
   8   4   3 263.237 117.941   1
  -8  -4  -4 215.568 116.715   1
  -8  -4  -5-18.7932 85.3506   1
   8   5 -13 1778.30 482.904   1
   8   5 -12 17.3909 193.672   1
   8   5 -11 2017.93 1806.15   1
   8   5 -10 50.7477 115.940   1
   8   5  -9 29.7512 123.034   1
   8   5  -8 152.745 179.806   1
   8   5  -7 29.9994 130.382   1
   8   5  -6 130.893 129.555   1
   8   5  -5 475.321 142.927   1
   5   8  -8 1610.72 229.642  -2
  -8  -5   5 1610.72 229.642   1
   8   5  -4 776.434 118.222   1
   8   5  -3 2459.92 122.596   1
   5   8 -10 3368.76 239.994  -2
  -8  -5   3 3368.76 239.994   1
   8   5  -2 82.1462 122.852   1
   5   8 -11 261.714 152.970  -2
  -8  -5   2 261.714 152.970   1
  -8  -5   1 1651.08 586.087   1
   8   5   0 364.773 148.617   1
  -8  -5  -1 556.082 107.527   1
   8   6  -8-44.9282 84.6705   1
   8   6  -7 199.287 83.6871   1
   8   6  -6 321.628 84.6759   1
   8   6  -5 1169.47 83.1933   1
   9 -13   2 236.327 76.4529   1
   9 -13   3 1538.44 556.017   1
   9 -13   4 58.7475 78.2874   1
   9 -13   5 4496.06 85.9156   1
   9 -13   6 214.821 69.3664   1
   9 -12  -4 720.643 134.692   1
   9 -12  -3 42.5293 89.3347   1
   9 -12  -2 1092.49 327.857   1
   9 -12  -1-26.3809 110.521   1
   9 -12   0 39.8307 111.583   1
   9 -12   1 564.584 166.418   1
   9 -12   2 1429.79 229.769   1
   9 -12   3 996.362 334.538   1
   9 -12   4 1533.86 448.543   1
  -9  12  -5 2207.93 758.254   1
  -9  12  -6 1535.82 787.709   1
  -9  12  -7 101.444 118.878   1
   9 -12   8 2053.26 1757.75   1
   9 -12   9 89.8951 125.858   1
   9 -12  10 42.3975 97.8045   1
   9 -12  11 189.355 156.001   1
   9 -11  -7 844.091 255.112   1
   9 -11  -6 1029.03 442.093   1
   9 -11  -5 461.821 151.307   1
   9 -11  -4 93.1063 119.358   1
   9 -11  -3 517.666 146.765   1
   9 -11  -2 17.5725 137.323   1
   9 -11  -1 554.682 196.190   1
  -9  11   0 3784.00 423.740   1
   9 -11   1 521.901 184.315   1
   9 -11   2 7940.89 1487.09   1
   9 -11   3 872.752 419.015   1
   9 -11   4 3430.31 1211.47   1
   9 -11   5 632.695 350.471   1
  -9  11  -6 1045.28 500.796   1
  -9  11  -7 549.794 150.424   1
  -9  11  -8 1074.82 485.161   1
  -9  11  -9 284.514 153.685   1
   9 -11  10 221.529 149.908   1
   9 -11  11 118.151 123.126   1
   9 -11  12 350.382 174.728   1
   9 -11  13 45.9417 124.008   1
   9 -10  -9 1574.44 813.638   1
   9 -10  -8 1038.14 489.981   1
   9 -10  -7 1665.02 406.078   1
   9 -10  -6 40.7879 135.610   1
   9 -10  -5 1756.49 394.350   1
   9 -10  -4 3851.15 717.689   1
   9 -10  -3 2172.54 345.106   1
   9 -10  -2 6225.22 1060.51   1
   9 -10  -1 12330.3 1763.03   1
   9 -10   0 275.517 168.689   1
   9 -10   1 290.164 182.419   1
   9 -10   2 364.121 201.570   1
   9 -10   3 2283.82 1162.11   1
   9 -10   4 870.191 337.545   1
  -9  10  -5 4938.96 680.594   1
  -9  10  -6 599.144 278.185   1
  -9  10  -7 40.2624 183.170   1
  -9  10  -8 139.901 174.561   1
  -9  10  -9 296.153 188.033   1
  -9  10 -10 1017.15 558.037   1
   9 -10  11 167.896 151.702   1
   9 -10  12 559.682 488.325   1
   9 -10  13 436.333 300.477   1
  -9  10 -14 459.936 296.402   1
  -9   9  11 3644.12 101.166   1
   9  -9 -10 31.9768 101.091   1
   9  -9  -9 2000.76 837.532   1
   9  -9  -8 10.8313 132.193   1
   9  -9  -7 164.283 141.340   1
   9  -9  -6-53.2612 161.409   1
   9  -9  -5 133.955 174.452   1
   9  -9  -4 354.455 280.983   1
   9  -9  -3 12140.1 2025.98   1
   9  -9  -2 113.013 200.414   1
   9  -9  -1 9767.52 2597.41   1
   9  -9   0 154.186 192.768   1
   9  -9   1 678.971 270.737   1
   9  -9   2 1015.14 581.846   1
   9  -9   3 7891.43 1159.87   1
   9  -9   4 780.830 404.138   1
  -9   9  -5 226.954 202.096   1
  -9   9  -6 27.5530 199.489   1
  -9   9  -7 909.930 293.839   1
  -9   9  -8 478.255 263.290   1
   9  -9   9 4455.06 1435.87   1
  -9   9 -10 567.507 389.380   1
  -9   9 -11 916.584 393.242   1
   9  -9  12 697.071 537.189   1
   9  -9  13 603.509 334.168   1
  -9   9 -13 1341.33 230.153  -2
  -9   9 -13 1341.33 230.153   1
   9  -9  14 618.001 460.603   1
   9  -9  15 31.2741 167.670   1
  -9   9 -15 176.090 114.845  -2
  -9   9 -15 176.090 114.845   1
   9  -8 -12 1352.91 555.821   1
   9  -8 -11 579.014 275.099   1
   9  -8 -10 1051.00 626.234   1
   9  -8  -9 674.664 243.357   1
   9  -8  -8 175.953 168.536   1
   9  -8  -7 13.5155 169.852   1
   9  -8  -6 341.331 173.470   1
   9  -8  -5 1238.41 187.883   1
   9  -8  -4 1987.11 414.672   1
   9  -8  -3 12942.5 2532.81   1
   9  -8  -2 1720.34 452.054   1
   9  -8  -1 3309.27 1096.11   1
   9  -8   0 150.519 286.769   1
   9  -8   1 5374.99 681.122   1
   9  -8   2 449.902 353.748   1
   9  -8   3 3035.74 1061.00   1
  -9   8  -4-4.73095 231.245   1
   9  -8   5 212.141 235.372   1
  -9   8  -6 198.872 227.872   1
  -9   8  -7 3283.78 1156.52   1
  -9   8  -8 156.988 179.378   1
  -9   8  -9 7395.58 1627.02   1
  -9   8 -10 1207.26 305.613   1
   8  -9  11 4797.98 279.823  -2
   9  -8  10 4797.98 279.823   1
  -9   8 -11 1528.70 758.723   1
  -8   9 -12-62.7831 339.894  -2
  -9   8 -11-62.7831 339.894   1
  -9   8 -12 671.433 344.871   1
   8  -9  13 646.201 418.890  -2
   9  -8  12 646.201 418.890   1
   9  -8  13 1084.02 783.302   1
  -8   9 -14 1278.01 234.497  -2
  -9   8 -13 1278.01 234.497   1
  -9   8 -14 142.231 114.864   1
  -8   9 -15 756.797 184.176  -2
  -9   8 -14 756.797 184.176   1
   9  -8  15 96.8363 191.598   1
   8  -9  16 1085.80 206.326  -2
   9  -8  15 1085.80 206.326   1
   9  -7 -14 2143.42 119.349   1
   9  -7 -13 198.260 107.817   1
   9  -7 -12 3515.82 464.716   1
   9  -7 -11 113.548 120.793   1
   9  -7 -10 48.4998 134.525   1
   9  -7  -9 1053.05 511.360   1
   9  -7  -8 632.880 160.728   1
  -9   7   7 2517.47 494.355   1
   9  -7  -6 3710.33 854.089   1
   9  -7  -5 16771.5 4059.24   1
   9  -7  -4 1963.39 607.582   1
   9  -7  -3 14356.3 3776.14   1
   9  -7  -2 2224.44 366.752   1
   9  -7  -1 3869.96 479.954   1
   9  -7   0 7514.12 1510.64   1
   9  -7   1 763.155 291.581   1
   9  -7   2 260.021 206.855   1
   9  -7   3 1915.25 462.317   1
  -9   7  -4 3652.75 1226.97   1
  -9   7  -5 161.470 207.418   1
   9  -7   6 1373.90 309.628   1
   9  -7   7 2954.19 1006.06   1
   9  -7   8 2373.68 580.987   1
  -9   7  -9 2162.39 436.403   1
   9  -7  10 2213.97 583.094   1
  -7   9 -12 8008.90 3001.96  -2
  -9   7 -10 8008.90 3001.96   1
  -9   7 -11 928.732 280.882   1
  -7   9 -13 2272.40 993.402  -2
  -9   7 -11 2272.40 993.402   1
  -9   7 -12 121.263 159.250   1
  -7   9 -14 645.188 250.243  -2
  -9   7 -12 645.188 250.243   1
   9  -7  13-18.3386 252.604   1
  -7   9 -15 60.8050 183.794  -2
  -9   7 -13 60.8050 183.794   1
   9  -7  14 30.5765 241.234   1
   7  -9  16 1483.43 94.7813  -2
   9  -7  14 1483.43 94.7813   1
   9  -7  15 16.6532 200.315   1
  -7   9 -17 82.4717 161.648  -2
  -9   7 -15 82.4717 161.648   1
   9  -6 -15 37.2950 106.757   1
   9  -6 -14 1541.48 278.133   1
   9  -6 -13 58.2976 110.991   1
   9  -6 -12 1539.51 250.759   1
   9  -6 -11 614.164 215.466   1
  -9   6  10 146.814 151.271   1
   9  -6  -9 314.885 172.239   1
   9  -6  -8 5578.81 990.762   1
   9  -6  -7 963.792 315.869   1
   9  -6  -6 18023.1 3252.80   1
   9  -6  -5 747.728 448.846   1
   9  -6  -4 6549.85 980.608   1
   9  -6  -3 3710.54 510.093   1
   9  -6  -2 14990.9 2928.67   1
   9  -6  -1 250.310 228.279   1
   9  -6   0 1475.90 392.834   1
  -9   6  -1 5040.10 1015.87   1
  -9   6  -2 4783.25 999.522   1
  -9   6  -3 3374.20 1037.67   1
  -9   6  -4 20323.2 3082.81   1
  -9   6  -5 4866.55 2109.87   1
  -9   6  -6 5147.83 576.736   1
   9  -6   7 72.2689 172.209   1
  -6   9 -10 4989.99 414.755  -2
  -9   6  -7 4989.99 414.755   1
  -9   6  -8 7297.94 930.301   1
   6  -9  11 14264.9 1974.44  -2
   9  -6   8 14264.9 1974.44   1
  -9   6  -9 92.3855 165.220   1
   6  -9  12 5891.80 304.523  -2
   9  -6   9 5891.80 304.523   1
   9  -6  10 850.446 282.188   1
  -6   9 -13 1432.77 594.361  -2
  -9   6 -10 1432.77 594.361   1
   9  -6  11 241.147 133.532   1
  -6   9 -14 3462.36 376.795  -2
  -9   6 -11 3462.36 376.795   1
   9  -6  12 126.304 248.985   1
  -6   9 -15 484.019 186.368  -2
  -9   6 -12 484.019 186.368   1
   9  -6  13-2.53333 291.207   1
  -6   9 -16 519.277 157.658  -2
  -9   6 -13 519.277 157.658   1
   9  -6  14 180.406 240.228   1
  -6   9 -17 2315.98 321.555  -2
  -9   6 -14 2315.98 321.555   1
   9  -6  15 109.105 178.340   1
  -6   9 -18 1315.13 361.056  -2
  -9   6 -15 1315.13 361.056   1
   9  -5 -16-12.6700 103.885   1
   9  -5 -15 1138.41 385.096   1
   9  -5 -14 261.306 142.505   1
   9  -5 -13 242.079 168.279   1
   9  -5 -12 74.5583 146.761   1
   9  -5 -11 2187.11 720.741   1
   9  -5 -10 639.655 168.794   1
   9  -5  -9 203.985 169.663   1
   9  -5  -8 13551.7 2919.02   1
   9  -5  -7 1921.87 494.810   1
   9  -5  -6 14197.9 3182.88   1
  -9   5   5 4695.91 1304.35   1
   9  -5  -4 4603.97 968.482   1
  -9   5   3 7548.21 1996.98   1
  -9   5   2 114.390 243.845   1
  -9   5   1 4439.63 764.657   1
  -9   5   0 2511.26 653.946   1
  -9   5  -1 2984.54 692.529   1
  -9   5  -2 16111.5 2297.26   1
  -9   5  -3 147.874 239.851   1
  -9   5  -4 9895.54 1784.01   1
  -9   5  -5 9160.94 1559.98   1
  -5   9  -9 31366.4 568.415  -2
  -9   5  -5 31366.4 568.415   1
   9  -5   6 10997.4 3164.09   1
  -5   9 -10 10802.4 537.509  -2
  -9   5  -6 10802.4 537.509   1
  -9   5  -7 3285.08 740.421   1
  -5   9 -11 20780.0 470.990  -2
  -9   5  -7 20780.0 470.990   1
   9  -5   8 5595.83 1454.79   1
  -5   9 -12 4161.40 884.359  -2
  -9   5  -8 4161.40 884.359   1
   9  -5   9 60.6912 134.737   1
   5  -9  13 2407.91 492.038  -2
   9  -5   9 2407.91 492.038   1
   9  -5  10 27.4018 416.990   1
  -5   9 -14 2825.71 1093.23  -2
  -9   5 -10 2825.71 1093.23   1
  -5   9 -15 2025.93 212.895  -2
  -9   5 -11 2025.93 212.895   1
   5  -9  16 596.491 196.420  -2
   9  -5  12 596.491 196.420   1
  -5   9 -17 3576.70 194.114  -2
  -9   5 -13 3576.70 194.114   1
   5  -9  18 1610.13 251.841  -2
   9  -5  14 1610.13 251.841   1
  -5   9 -19 638.685 165.748  -2
  -9   5 -15 638.685 165.748   1
   9  -4 -16 381.215 99.0695   1
   9  -4 -15 223.329 195.613   1
   9  -4 -14 49.1667 138.996   1
   9  -4 -13 3222.61 1846.30   1
  -9   4  12 2738.87 1387.51   1
   9  -4 -11 14881.1 892.000   1
   9  -4 -10 588.778 175.710   1
   9  -4  -9 2665.00 987.608   1
   9  -4  -8 7561.42 1377.83   1
   9  -4  -7 2317.92 831.233   1
   9  -4  -6 135.378 249.112   1
  -9   4   5 10420.0 3183.73   1
  -9   4   4 1142.65 267.314   1
  -9   4   3 1407.33 409.578   1
  -9   4   2 65.6180 252.123   1
  -9   4   1 2225.05 408.714   1
  -9   4   0 501.579 291.305   1
  -9   4  -1 813.155 288.027   1
  -9   4  -2 831.956 423.172   1
  -9   4  -3 4889.43 1804.98   1
  -9   4  -4 450.262 261.688   1
  -4   9  -9 2871.57 513.865  -2
  -9   4  -4 2871.57 513.865   1
  -9   4  -5 16562.8 2605.58   1
  -4   9 -10 50761.2 603.153  -2
  -9   4  -5 50761.2 603.153   1
  -9   4  -6 1740.34 658.256   1
  -4   9 -11 1845.63 715.435  -2
  -9   4  -6 1845.63 715.435   1
   9  -4   7 482.823 188.835   1
   4  -9  12 1256.89 433.397  -2
   9  -4   7 1256.89 433.397   1
   9  -4   8 140.664 415.126   1
  -4   9 -13 179.516 272.238  -2
  -9   4  -8 179.516 272.238   1
  -4   9 -14 195.254 263.410  -2
  -9   4  -9 195.254 263.410   1
   4  -9  15 506.790 87.3409  -2
   9  -4  10 506.790 87.3409   1
  -4   9 -16 4109.32 663.584  -2
  -9   4 -11 4109.32 663.584   1
   4  -9  17 1154.53 223.424  -2
   9  -4  12 1154.53 223.424   1
  -4   9 -18 1017.77 156.416  -2
  -9   4 -13 1017.77 156.416   1
   9  -4  14 948.840 80.9470   1
  -4   9 -19 137.910 87.1963  -2
  -9   4 -14 137.910 87.1963   1
   9  -3 -17 3183.75 449.141   1
   9  -3 -16 199.838 137.381   1
   9  -3 -15 486.325 312.660   1
   9  -3 -14 348.093 174.447   1
   9  -3 -13 7742.91 4775.11   1
   9  -3 -12 4337.37 2396.39   1
   9  -3 -11 9942.37 1426.26   1
   9  -3 -10 498.465 488.219   1
   9  -3  -9 1927.57 515.410   1
   9  -3  -8 503.093 265.930   1
   9  -3  -7 5279.15 1187.80   1
   9  -3  -6 308.109 249.906   1
   9  -3  -5 149.050 277.644   1
  -9   3   4 1017.67 268.697   1
  -9   3   3 4783.51 425.750   1
  -9   3   2 125.729 236.182   1
   9  -3  -1 8298.05 1516.88   1
   9  -3   0 2070.76 456.455   1
  -9   3  -1 2493.08 961.234   1
  -9   3  -2 4284.19 709.383   1
  -3   9  -8 4294.81 517.813  -2
  -9   3  -2 4294.81 517.813   1
  -9   3  -3 8218.74 1811.91   1
  -3   9  -9 11411.5 543.865  -2
  -9   3  -3 11411.5 543.865   1
  -9   3  -4 20830.5 3643.28   1
  -3   9 -10 25998.7 515.044  -2
  -9   3  -4 25998.7 515.044   1
  -9   3  -5 2290.45 696.825   1
  -3   9 -11 5251.08 1603.36  -2
  -9   3  -5 5251.08 1603.36   1
  -9   3  -6 2138.73 1105.96   1
  -3   9 -12 2814.63 403.916  -2
  -9   3  -6 2814.63 403.916   1
   9  -3   7 588.100 464.249   1
  -3   9 -13 3482.40 827.898  -2
  -9   3  -7 3482.40 827.898   1
   9  -3   8 799.968 205.533   1
  -3   9 -14 4396.89 807.564  -2
  -9   3  -8 4396.89 807.564   1
   3  -9  15 2722.69 256.401  -2
   9  -3   9 2722.69 256.401   1
  -3   9 -16 662.665 241.965  -2
  -9   3 -10 662.665 241.965   1
   3  -9  17 1470.05 562.628  -2
   9  -3  11 1470.05 562.628   1
   3  -9  18 1577.41 555.133  -2
   9  -3  12 1577.41 555.133   1
   9  -3  13 955.411 314.686   1
  -3   9 -19 1675.46 238.624  -2
  -9   3 -13 1675.46 238.624   1
   9  -3  14 34.8653 64.7731   1
   3  -9  20 210.253 148.225  -2
   9  -3  14 210.253 148.225   1
   9  -2 -17 86.7457 90.2484   1
   9  -2 -16 981.015 687.898   1
   9  -2 -15 4628.22 2755.27   1
   9  -2 -14 308.830 150.829   1
   9  -2 -13 845.038 419.235   1
   9  -2 -12 760.514 176.140   1
   9  -2 -11 159.476 183.939   1
   9  -2 -10 923.048 523.677   1
   9  -2  -9 1616.47 848.212   1
  -9   2   8 5031.83 1456.58   1
   9  -2  -7 263.598 282.073   1
   9  -2  -6 721.600 296.574   1
  -9   2   5 2544.78 552.124   1
   9  -2  -4 1046.86 259.742   1
  -9   2   3 11553.2 2089.87   1
   9  -2  -2 3458.73 341.591   1
  -9   2   1 15121.8 1662.10   1
  -9   2   0 19444.1 1756.44   1
  -9   2  -1 1435.66 316.772   1
  -9   2  -2 1274.44 497.510   1
  -2   9  -9 3706.21 465.813  -2
  -9   2  -2 3706.21 465.813   1
  -9   2  -3 569.376 266.166   1
  -2   9 -10 2860.93 473.039  -2
  -9   2  -3 2860.93 473.039   1
  -9   2  -4 1766.95 485.040   1
  -2   9 -11 3121.04 503.430  -2
  -9   2  -4 3121.04 503.430   1
   9  -2   5 5161.42 241.599   1
  -2   9 -12 1908.99 884.917  -2
  -9   2  -5 1908.99 884.917   1
   9  -2   6 4039.64 218.818   1
  -2   9 -13 4780.65 1833.21  -2
  -9   2  -6 4780.65 1833.21   1
   9  -2   7 512.933 224.283   1
  -2   9 -14 1177.34 422.231  -2
  -9   2  -7 1177.34 422.231   1
   9  -2   8 394.875 202.311   1
  -2   9 -15 1191.01 362.546  -2
  -9   2  -8 1191.01 362.546   1
   2  -9  16 5498.96 889.648  -2
   9  -2   9 5498.96 889.648   1
   2  -9  17 2431.33 159.570  -2
   9  -2  10 2431.33 159.570   1
   9  -2  11 2926.65 990.529   1
   2  -9  18 1797.28 245.647  -2
   9  -2  11 1797.28 245.647   1
   9  -2  12 114.478 195.071   1
   2  -9  19 1593.36 189.974  -2
   9  -2  12 1593.36 189.974   1
  -9   2 -13 435.097 107.379   1
  -9   1  17 399.704 346.150   1
   9  -1 -16 1655.02 932.659   1
   9  -1 -15 175.762 130.234   1
   9  -1 -14 8113.26 4864.51   1
   9  -1 -13 64.7565 162.737   1
   9  -1 -12 8454.44 4719.32   1
   9  -1 -11 229.802 187.134   1
   9  -1 -10 1045.14 427.403   1
  -9   1   9-51.0057 205.978   1
   9  -1  -8 182.428 209.131   1
   9  -1  -7 852.337 344.074   1
   9  -1  -6 7951.41 2722.16   1
  -9   1   5 376.873 267.084   1
   9  -1  -4 3675.51 397.045   1
   9  -1  -3 185.558 261.968   1
   9  -1  -2 8371.91 1818.10   1
  -9   1   1 665.245 237.719   1
  -9   1   0 20376.2 3051.39   1
  -9   1  -1 318.354 239.203   1
  -1   9  -9 73.0191 442.259  -2
  -9   1  -1 73.0191 442.259   1
  -9   1  -2 1178.01 270.420   1
  -1   9 -10 4144.55 730.904  -2
  -9   1  -2 4144.55 730.904   1
  -9   1  -3 49.8170 184.783   1
  -1   9 -11 421.033 433.329  -2
  -9   1  -3 421.033 433.329   1
  -9   1  -4 91.4940 259.979   1
  -1   9 -12 584.142 262.918  -2
  -9   1  -4 584.142 262.918   1
   9  -1   5 1295.41 184.556   1
  -1   9 -13 1486.31 274.327  -2
  -9   1  -5 1486.31 274.327   1
   9  -1   6 7335.53 241.216   1
  -1   9 -14 8619.81 874.604  -2
  -9   1  -6 8619.81 874.604   1
   9  -1   7 1261.71 206.754   1
  -1   9 -15 3119.89 927.267  -2
  -9   1  -7 3119.89 927.267   1
   9  -1   8 5216.21 209.693   1
   1  -9  16 7595.56 1130.87  -2
   9  -1   8 7595.56 1130.87   1
   9  -1   9 307.570 188.437   1
  -1   9 -17 2121.10 1033.90  -2
  -9   1  -9 2121.10 1033.90   1
  -9   1 -10 1931.31 312.253   1
  -9   1 -11 366.839 241.525   1
  -9   1 -12 80.8207 129.576   1
  -9   0  17-13.8782 96.7217   1
   9   0 -16 2329.61 1414.34   1
   9   0 -15 191.911 117.028   1
  -9   0  14 4554.87 2327.39   1
   9   0 -13 531.018 273.226   1
  -9   0  12 643.647 280.286   1
   9   0 -11 2214.20 960.759   1
   9   0 -10 2423.40 924.999   1
   9   0  -9 76.2017 189.991   1
   9   0  -8 2906.11 1569.76   1
   9   0  -7 944.797 503.107   1
   9   0  -6 4976.96 2615.40   1
   9   0  -5 186.661 214.863   1
   9   0  -4 7094.14 1278.63   1
  -9   0   3 469.063 242.100   1
  -9   0   2 18911.6 3803.40   1
  -9   0   1 1000.64 202.441   1
  -9   0   0 2454.90 1076.52   1
   0   9  -9 2697.82 485.165  -2
  -9   0   0 2697.82 485.165   1
  -9   0  -1 69.4310 193.913   1
   0   9 -10 620.746 436.087  -2
  -9   0  -1 620.746 436.087   1
  -9   0  -2 1628.01 184.156   1
   0   9 -11 4825.69 403.214  -2
  -9   0  -2 4825.69 403.214   1
   9   0   3 79.6664 206.537   1
   0   9 -12 193.853 146.102  -2
  -9   0  -3 193.853 146.102   1
   9   0   4 4083.60 196.108   1
   0   9 -13 5829.10 445.553  -2
  -9   0  -4 5829.10 445.553   1
   9   0   5 323.456 179.226   1
   0   9 -14 627.943 242.756  -2
  -9   0  -5 627.943 242.756   1
   9   0   6 3765.38 196.809   1
   0   9 -15 4617.51 504.146  -2
  -9   0  -6 4617.51 504.146   1
   9   0   7 221.842 156.403   1
   0   9 -16 1567.21 420.457  -2
  -9   0  -7 1567.21 420.457   1
  -9   0  -8 1809.20 557.670   1
  -9   0  -9-28.3492 110.317   1
   9   0  10 1361.00 631.223   1
   9   1 -16 79.3209 127.533   1
  -9  -1  15 106.339 93.3767   1
   9   1 -14 78.8414 116.501   1
   9   1 -13 53.0906 130.330   1
  -9  -1  12 122.308 151.957   1
   9   1 -11 221.220 161.575   1
   9   1 -10 116.375 166.546   1
   9   1  -9 579.226 263.770   1
   9   1  -8 1955.36 1018.18   1
   9   1  -7 3345.89 1518.22   1
  -9  -1   6 1313.00 533.587   1
   9   1  -5 6501.98 1703.92   1
   9   1  -4 2398.87 616.934   1
  -9  -1   3 7926.09 1525.95   1
  -9  -1   2 773.441 427.132   1
  -9  -1   1 651.731 264.404   1
   1   9  -9 268.795 398.514  -2
  -9  -1   1 268.795 398.514   1
  -9  -1   0 1533.76 294.552   1
   1   9 -10 3269.40 394.920  -2
  -9  -1   0 3269.40 394.920   1
   9   1   1 661.695 189.450   1
   1   9 -11 1925.87 422.652  -2
  -9  -1  -1 1925.87 422.652   1
   9   1   2 5289.50 197.177   1
   1   9 -12 7913.36 972.745  -2
  -9  -1  -2 7913.36 972.745   1
   9   1   3 1079.21 195.046   1
   1   9 -13 1496.21 33.5139  -2
  -9  -1  -3 1496.21 33.5139   1
   9   1   4 389.403 171.170   1
   1   9 -14 184.308 178.959  -2
  -9  -1  -4 184.308 178.959   1
   9   1   5 1375.95 164.584   1
   1   9 -15 2222.61 593.091  -2
  -9  -1  -5 2222.61 593.091   1
   9   1   6 985.121 352.416   1
   1   9 -16 1903.86 281.779  -2
  -9  -1  -6 1903.86 281.779   1
   9   1   7 311.779 136.069   1
  -9  -1  -8 373.265 192.171   1
   9   1   9 44.5126 112.464   1
   9   2 -15 139.701 175.601   1
   9   2 -14-39.4964 140.788   1
   9   2 -13 288.732 154.380   1
   9   2 -12 4.61590 178.653   1
   9   2 -11 1124.58 1268.03   1
   9   2 -10-16.5213 149.653   1
   9   2  -9 1289.72 1196.20   1
  -9  -2   8 101.298 145.736   1
   9   2  -7 2813.71 1157.43   1
   9   2  -6 12.9018 154.431   1
  -9  -2   5 3246.21 1060.86   1
   9   2  -4 42.0300 152.709   1
  -9  -2   3 49.1950 152.343   1
  -9  -2   2 136.090 148.722   1
   2   9  -9 320.674 372.993  -2
  -9  -2   2 320.674 372.993   1
  -9  -2   1 2410.64 695.588   1
   2   9 -10 13907.8 427.333  -2
  -9  -2   1 13907.8 427.333   1
   9   2   0 353.627 181.393   1
  -2  -9  11 549.636 187.939  -2
   9   2   0 549.636 187.939   1
   9   2   1 2686.55 180.507   1
  -2  -9  12 3197.68 737.261  -2
   9   2   1 3197.68 737.261   1
   9   2   2 126.528 147.959   1
   2   9 -13 109.674 284.325  -2
  -9  -2  -2 109.674 284.325   1
   9   2   3 955.086 135.154   1
   2   9 -14 1509.77 437.007  -2
  -9  -2  -3 1509.77 437.007   1
   9   2   4 156.791 97.6836   1
   2   9 -15 346.686 255.759  -2
  -9  -2  -4 346.686 255.759   1
  -9  -2  -5 971.860 555.726   1
  -9  -2  -6 445.895 256.797   1
   9   3 -14 506.655 698.460   1
   9   3 -13 143.371 119.871   1
   9   3 -12 324.987 388.301   1
   9   3 -11 278.534 325.153   1
   9   3 -10 267.396 250.434   1
   9   3  -9 411.759 339.923   1
   9   3  -8 1047.03 876.406   1
   9   3  -7 1181.50 936.143   1
   9   3  -6 169.828 178.553   1
  -9  -3   5 392.206 188.504   1
   9   3  -4 27.0560 199.287   1
   9   3  -3 130.129 324.072   1
   9   3  -2 335.970 180.229   1
   3   9 -10 639.844 602.373  -2
  -9  -3   2 639.844 602.373   1
   9   3  -1 2675.76 160.310   1
   3   9 -11 5343.69 298.837  -2
  -9  -3   1 5343.69 298.837   1
   9   3   0 674.250 141.300   1
  -3  -9  12 922.213 293.020  -2
   9   3   0 922.213 293.020   1
   9   3   1 1210.29 132.424   1
   3   9 -13 1277.14 357.369  -2
  -9  -3  -1 1277.14 357.369   1
   9   3   2 363.879 109.118   1
   3   9 -14 570.443 252.598  -2
  -9  -3  -2 570.443 252.598   1
  -9  -3  -3 1123.47 828.170   1
  -9  -3  -4 45.0153 89.9313   1
   9   4 -12 553.391 126.058   1
   9   4 -11 22.4430 92.8483   1
   9   4 -10 618.813 654.683   1
   9   4  -9 24.4611 116.525   1
   9   4  -8 278.135 149.805   1
   9   4  -7 52.6692 123.109   1
   9   4  -6 56.6139 122.401   1
   9   4  -5 8.19894 116.152   1
   9   4  -4 250.800 152.248   1
   4   9  -9 524.439 10.4184  -2
  -9  -4   4 524.439 10.4184   1
   9   4  -3 359.875 266.140   1
   4   9 -10 961.313 212.907  -2
  -9  -4   3 961.313 212.907   1
   9   4  -2 335.741 111.911   1
  -4  -9  11 1390.61 188.705  -2
   9   4  -2 1390.61 188.705   1
   9   4  -1 623.293 106.913   1
   4   9 -12 682.363 413.098  -2
  -9  -4   1 682.363 413.098   1
   9   4   0 387.463 88.5013   1
   4   9 -13 845.460 210.828  -2
  -9  -4   0 845.460 210.828   1
   9   4   1 238.439 84.3724   1
  10 -12  -2 15.6256 82.7048   1
  10 -12  -1 1073.11 362.983   1
  10 -12   0-24.6358 93.5826   1
  10 -12   1 523.859 105.904   1
 -10  12  -2 225.442 105.945   1
 -10  12  -3 2866.01 852.726   1
 -10  12  -4 553.687 279.695   1
 -10  12  -5 1046.47 379.392   1
 -10  12  -6 26.8968 100.599   1
  10 -12   7 3562.48 1356.47   1
  10 -12   8 1010.61 416.000   1
  10 -11  -6 747.297 319.918   1
  10 -11  -5 133.651 101.464   1
 -10  11   4 1299.42 307.540   1
  10 -11  -3 17.9767 134.513   1
  10 -11  -2 71.0934 118.142   1
  10 -11  -1-32.6761 126.919   1
  10 -11   0 1396.61 412.844   1
  10 -11   1 3231.09 477.686   1
  10 -11   2 877.924 343.582   1
 -10  11  -3 3140.43 1233.46   1
 -10  11  -4 408.654 155.130   1
 -10  11  -5 1740.35 799.712   1
 -10  11  -6 3337.18 1024.20   1
 -10  11  -7 1047.22 734.341   1
 -10  11  -8 46.2823 129.187   1
 -10  11  -9 288.037 117.651   1
  10 -11  10 13.0480 100.726   1
  10 -11  11 259.745 165.693   1
  10 -10  -8 235.959 153.601   1
  10 -10  -7 305.931 190.278   1
  10 -10  -6 2397.81 334.819   1
  10 -10  -5 132.771 159.894   1
  10 -10  -4 3698.92 896.690   1
  10 -10  -3 366.450 168.286   1
  10 -10  -2 3614.28 840.603   1
  10 -10  -1 82.8462 150.289   1
  10 -10   0 14932.4 1997.25   1
  10 -10   1 242.783 171.169   1
  10 -10   2 1008.44 234.296   1
 -10  10  -3 335.201 300.350   1
 -10  10  -4 6523.30 805.952   1
 -10  10  -5 342.393 304.880   1
 -10  10  -6 817.497 425.776   1
 -10  10  -7 113.573 160.209   1
 -10  10  -8 30.8188 152.577   1
 -10  10  -9 28.0329 149.190   1
 -10  10 -10 39.6052 125.070   1
  10 -10  11 82.9821 114.823   1
  10 -10  12 490.239 399.878   1
  10  -9 -10 1931.52 1127.04   1
  10  -9  -9 787.365 271.184   1
  10  -9  -8 544.028 187.541   1
  10  -9  -7 29.9806 126.793   1
  10  -9  -6 2187.32 620.494   1
  10  -9  -5 2198.57 278.408   1
  10  -9  -4 178.583 198.308   1
  10  -9  -3 4423.84 1071.62   1
  10  -9  -2 15002.8 3632.77   1
  10  -9  -1 261.906 185.994   1
  10  -9   0 2801.58 979.878   1
  10  -9   1 281.108 201.703   1
  10  -9   2 5888.55 881.209   1
 -10   9  -3 165.874 214.676   1
 -10   9  -4 8751.42 3269.33   1
 -10   9  -5 86.8707 199.183   1
 -10   9  -6-21.9309 183.174   1
 -10   9  -7 468.375 210.390   1
 -10   9  -8 1236.61 329.579   1
 -10   9  -9 34.1981 154.682   1
 -10   9 -10 1274.31 607.905   1
 -10   9 -11 49.0433 126.669   1
  10  -9  12 1558.93 660.707   1
  10  -9  13 31.0482 103.448   1
  10  -8 -12 337.847 89.3846   1
  10  -8 -11 1880.26 1032.11   1
  10  -8 -10 42.9409 115.267   1
  10  -8  -9 1257.55 666.336   1
  10  -8  -8 53.0907 137.020   1
  10  -8  -7 68.8276 151.995   1
  10  -8  -6 160.051 156.942   1
  10  -8  -5 2946.68 768.416   1
  10  -8  -4 3634.52 1089.44   1
  10  -8  -3 1878.49 655.122   1
  10  -8  -2 3108.93 1133.51   1
  10  -8  -1 507.172 195.266   1
  10  -8   0 258.611 194.205   1
 -10   8  -1 11955.4 2509.98   1
  10  -8   2 7917.70 2311.72   1
 -10   8  -3 83.1166 220.684   1
 -10   8  -4 77.6842 228.244   1
 -10   8  -5 259.912 219.838   1
 -10   8  -6 48.7004 205.771   1
 -10   8  -7 74.6055 183.025   1
 -10   8  -8 1717.16 487.198   1
  10  -8   9 313.209 531.517   1
 -10   8 -10 3363.31 907.735   1
 -10   8 -11 585.124 213.500   1
 -10   8 -12 1856.71 909.663   1
  10  -8  13-0.13586 197.110   1
  -8  10 -15 157.791 161.727  -2
 -10   8 -13 157.791 161.727   1
  10  -7 -13 432.943 309.539   1
  10  -7 -12 12.3958 114.804   1
  10  -7 -11 1126.43 323.867   1
  10  -7 -10 475.645 204.460   1
  10  -7  -9 145.822 127.037   1
  10  -7  -8 4.07378 139.164   1
 -10   7   7 3362.71 608.378   1
  10  -7  -6 17.2334 165.087   1
  10  -7  -5 16164.1 2918.85   1
  10  -7  -4 1116.99 379.603   1
  10  -7  -3 3930.91 706.107   1
  10  -7  -2 810.973 235.556   1
 -10   7   1 23043.1 5118.88   1
 -10   7   0 129.667 182.787   1
 -10   7  -1 6601.45 2031.90   1
 -10   7  -2 2177.71 533.007   1
 -10   7  -3 1565.36 490.948   1
 -10   7  -4 662.354 217.725   1
 -10   7  -5 198.869 182.269   1
 -10   7  -6 364.951 171.940   1
 -10   7  -7 287.668 161.614   1
 -10   7  -8 3385.00 1288.84   1
 -10   7  -9 4493.89 655.325   1
 -10   7 -10 1353.52 529.975   1
  -7  10 -13 1512.48 991.519  -2
 -10   7 -10 1512.48 991.519   1
  -7  10 -14 4247.49 196.108  -2
 -10   7 -11 4247.49 196.108   1
 -10   7 -12 128.938 166.664   1
   7 -10  15 519.942 198.761  -2
  10  -7  12 519.942 198.761   1
  10  -7  13 77.2472 244.717   1
   7 -10  16 2120.05 328.991  -2
  10  -7  13 2120.05 328.991   1
  10  -6 -14 163.661 105.222   1
  10  -6 -13 721.891 263.018   1
  10  -6 -12 72.9187 111.630   1
  10  -6 -11 692.256 345.234   1
  10  -6 -10 56.7943 141.502   1
  10  -6  -9 510.350 211.008   1
  10  -6  -8 530.321 174.770   1
  10  -6  -7 14735.7 2692.60   1
 -10   6   6 6101.15 2830.29   1
 -10   6   5 15542.3 3669.33   1
  10  -6  -4 5468.89 1228.16   1
 -10   6   3 8928.67 2831.26   1
 -10   6   2 5235.37 1412.51   1
 -10   6   1 4547.49 1099.73   1
 -10   6   0 2611.48 945.672   1
 -10   6  -1 4602.98 1001.00   1
 -10   6  -2 3071.01 887.268   1
 -10   6  -3 7031.10 3339.51   1
 -10   6  -4 2836.57 1115.99   1
 -10   6  -5 2668.40 1278.67   1
 -10   6  -6 311.067 258.923   1
   6 -10  10 4128.10 276.379  -2
  10  -6   6 4128.10 276.379   1
 -10   6  -7 7663.32 2021.91   1
 -10   6  -8 126.153 157.268   1
  -6  10 -12 1448.33 322.738  -2
 -10   6  -8 1448.33 322.738   1
 -10   6  -9 4390.12 653.413   1
 -10   6 -10 60.6915 129.176   1
  -6  10 -14 515.433 280.289  -2
 -10   6 -10 515.433 280.289   1
  10  -6  11 597.742 193.728   1
  -6  10 -15 536.052 231.397  -2
 -10   6 -11 536.052 231.397   1
  10  -6  12 3.77108 298.838   1
  -6  10 -16 574.466 131.487  -2
 -10   6 -12 574.466 131.487   1
  10  -6  13 20.6176 231.454   1
  -6  10 -17 11.4824 31.4755  -2
 -10   6 -13 11.4824 31.4755   1
 -10   5  14 1653.64 339.778   1
  10  -5 -13 95.6850 114.199   1
  10  -5 -12 419.243 127.559   1
  10  -5 -11 26.2352 138.128   1
 -10   5  10 2687.25 450.871   1
  10  -5  -9 88.0197 172.579   1
  10  -5  -8 7732.22 1736.11   1
 -10   5   7 4385.08 1189.22   1
  10  -5  -6 6749.55 1077.71   1
 -10   5   5 1547.27 655.227   1
 -10   5   4 12767.0 1588.84   1
 -10   5   3 915.163 324.897   1
 -10   5   2 755.889 431.616   1
 -10   5   1-38.9615 293.170   1
 -10   5   0 461.515 251.334   1
 -10   5  -1 1256.03 289.993   1
 -10   5  -2 889.686 291.886   1
 -10   5  -3 1202.08 369.065   1
 -10   5  -4 17666.2 3775.84   1
 -10   5  -5 1754.35 801.605   1
 -10   5  -6 6028.21 1508.22   1
  -5  10 -11 14089.3 446.492  -2
 -10   5  -6 14089.3 446.492   1
 -10   5  -7 6435.11 1562.25   1
  -5  10 -12 10264.7 414.901  -2
 -10   5  -7 10264.7 414.901   1
 -10   5  -8 195.929 151.022   1
  -5  10 -13 652.959 434.768  -2
 -10   5  -8 652.959 434.768   1
 -10   5  -9 496.077 173.597   1
  -5  10 -14 447.425 258.460  -2
 -10   5  -9 447.425 258.460   1
  10  -5  10-69.2083 368.850   1
  -5  10 -15 360.435 184.472  -2
 -10   5 -10 360.435 184.472   1
  10  -5  11-33.0405 333.253   1
  -5  10 -16 328.602 151.365  -2
 -10   5 -11 328.602 151.365   1
  -5  10 -17 2062.58 673.117  -2
 -10   5 -12 2062.58 673.117   1
   5 -10  18-15.1934 39.3727  -2
  10  -5  13-15.1934 39.3727   1
  10  -4 -15 2.06416 82.5060   1
  10  -4 -14 536.195 152.823   1
  10  -4 -13 84.3746 119.601   1
 -10   4  12 4312.74 516.515   1
  10  -4 -11 286.480 139.722   1
 -10   4  10 9959.26 5503.38   1
  10  -4  -9 654.098 284.692   1
  10  -4  -8 3068.33 728.424   1
  10  -4  -7 485.207 188.126   1
  10  -4  -6 9627.53 1129.80   1
  10  -4  -5 1308.76 357.796   1
 -10   4   4 2379.39 680.173   1
 -10   4   3 677.249 226.279   1
 -10   4   2 1291.39 255.610   1
  10  -4  -1 856.191 240.092   1
 -10   4   0 344.400 212.123   1
 -10   4  -1 112.618 196.170   1
 -10   4  -2 951.831 249.956   1
 -10   4  -3 1388.67 878.597   1
 -10   4  -4 11977.5 3788.36   1
 -10   4  -5 22.1660 192.016   1
  -4  10 -11 146.203 155.584  -2
 -10   4  -5 146.203 155.584   1
 -10   4  -6 812.372 316.167   1
  -4  10 -12 1648.83 434.747  -2
 -10   4  -6 1648.83 434.747   1
 -10   4  -7 323.420 160.811   1
  -4  10 -13 826.705 338.964  -2
 -10   4  -7 826.705 338.964   1
  10  -4   8 773.031 315.418   1
  -4  10 -14 989.012 243.325  -2
 -10   4  -8 989.012 243.325   1
   4 -10  15 50.8691 38.6172  -2
  10  -4   9 50.8691 38.6172   1
  10  -4  10 129.765 307.752   1
  -4  10 -16 747.332 204.946  -2
 -10   4 -10 747.332 204.946   1
  10  -4  11 292.939 270.742   1
   4 -10  17 2152.15 480.300  -2
  10  -4  11 2152.15 480.300   1
  10  -4  12 94.5071 201.904   1
  -4  10 -18 2929.72 206.276  -2
 -10   4 -12 2929.72 206.276   1
 -10   3  15 0.63072 90.0161   1
  10  -3 -14 32.2675 110.386   1
 -10   3  13 2620.00 622.650   1
  10  -3 -12 1044.01 309.722   1
  10  -3 -11 9611.20 1634.59   1
  10  -3 -10 1023.25 222.714   1
 -10   3   9 752.445 381.450   1
  10  -3  -8 4308.62 1092.78   1
 -10   3   7 1496.38 244.757   1
  10  -3  -6 7287.18 2044.46   1
  10  -3  -5 470.392 209.458   1
  10  -3  -4 94.3505 217.249   1
  10  -3  -3 522.992 217.854   1
 -10   3   2 18552.2 2463.86   1
 -10   3   1 513.841 199.628   1
 -10   3   0 9900.20 2683.15   1
 -10   3  -1 5285.60 880.045   1
 -10   3  -2 2738.95 985.230   1
 -10   3  -3 455.469 223.703   1
 -10   3  -4 2467.58 1154.09   1
  -3  10 -11 2957.29 965.145  -2
 -10   3  -4 2957.29 965.145   1
 -10   3  -5 369.336 190.951   1
  -3  10 -12 250.959 57.0571  -2
 -10   3  -5 250.959 57.0571   1
  10  -3   6 951.581 383.951   1
  -3  10 -13 2801.12 791.127  -2
 -10   3  -6 2801.12 791.127   1
  10  -3   7 110.095 185.320   1
  -3  10 -14 719.875 282.050  -2
 -10   3  -7 719.875 282.050   1
  -3  10 -15 67.4622 51.2279  -2
 -10   3  -8 67.4622 51.2279   1
   3 -10  16 400.876 158.251  -2
  10  -3   9 400.876 158.251   1
  10  -3  10 174.037 255.409   1
  -3  10 -17 1313.82 211.871  -2
 -10   3 -10 1313.82 211.871   1
  -3  10 -18 1906.61 173.160  -2
 -10   3 -11 1906.61 173.160   1
 -10   2  15 546.373 159.686   1
 -10   2  14 72.5731 106.537   1
 -10   2  13 7616.58 929.148   1
 -10   2  12 19.3371 161.090   1
  10  -2 -11 1374.81 168.698   1
  10  -2 -10 1217.44 236.910   1
 -10   2   9 2486.11 377.933   1
  10  -2  -8 4918.21 828.577   1
  10  -2  -7 2775.55 954.984   1
  10  -2  -6 724.499 332.397   1
  10  -2  -5 2619.82 418.942   1
  10  -2  -4 731.410 235.064   1
  10  -2  -3 218.749 219.529   1
  10  -2  -2 4216.48 1045.25   1
  10  -2  -1 10339.3 1763.46   1
 -10   2   0 1426.05 456.849   1
 -10   2  -1 17352.3 2693.18   1
 -10   2  -2 217.950 190.886   1
 -10   2  -3 1274.70 311.481   1
  -2  10 -11 2045.22 390.754  -2
 -10   2  -3 2045.22 390.754   1
 -10   2  -4 604.897 207.255   1
  -2  10 -12 1335.04 567.923  -2
 -10   2  -4 1335.04 567.923   1
 -10   2  -5 8.77227 151.231   1
  -2  10 -13 29.4188 92.3800  -2
 -10   2  -5 29.4188 92.3800   1
  10  -2   6-60.3924 177.880   1
  -2  10 -14 288.980 235.539  -2
 -10   2  -6 288.980 235.539   1
  10  -2   7 165.692 191.293   1
  -2  10 -15 513.744 200.252  -2
 -10   2  -7 513.744 200.252   1
   2 -10  16 2448.93 247.816  -2
  10  -2   8 2448.93 247.816   1
  -2  10 -17 3710.09 487.624  -2
 -10   2  -9 3710.09 487.624   1
  -2  10 -18 1179.94 389.788  -2
 -10   2 -10 1179.94 389.788   1
 -10   2 -11 949.451 312.628   1
 -10   1  15 2043.79 386.905   1
  10  -1 -14 407.971 332.976   1
  10  -1 -13 4330.74 3104.58   1
  10  -1 -12 508.373 357.239   1
 -10   1  11 4130.48 1015.40   1
  10  -1 -10 47.5838 183.642   1
  10  -1  -9 3109.56 189.355   1
 -10   1   8 81.3630 188.124   1
  10  -1  -7-4.01619 183.367   1
 -10   1   6-25.0307 214.290   1
  10  -1  -5 1659.34 382.283   1
  10  -1  -4 247.901 179.529   1
  10  -1  -3 555.137 191.748   1
  10  -1  -2 607.609 195.833   1
 -10   1   1 8544.46 1892.42   1
 -10   1   0 895.078 225.918   1
 -10   1  -1 2529.48 747.338   1
 -10   1  -2 1174.60 385.261   1
  -1  10 -11 1690.56 356.765  -2
 -10   1  -2 1690.56 356.765   1
 -10   1  -3 1750.19 607.785   1
  -1  10 -12 2266.67 683.674  -2
 -10   1  -3 2266.67 683.674   1
 -10   1  -4 80.2484 173.457   1
  -1  10 -13 47.4166 338.545  -2
 -10   1  -4 47.4166 338.545   1
  10  -1   5 1276.25 167.429   1
  -1  10 -14 1951.73 359.022  -2
 -10   1  -5 1951.73 359.022   1
  10  -1   6 1220.26 181.326   1
  -1  10 -15 1039.41 213.427  -2
 -10   1  -6 1039.41 213.427   1
  10  -1   7 2088.49 169.387   1
  -1  10 -16 4279.78 662.518  -2
 -10   1  -7 4279.78 662.518   1
   1 -10  17 590.391 294.546  -2
  10  -1   8 590.391 294.546   1
 -10   1  -9 2060.36 820.756   1
   1 -10  18 4515.70 93.5025  -2
  10  -1   9 4515.70 93.5025   1
  10   0 -15 574.636 190.358   1
  10   0 -14 1140.57 251.020   1
  10   0 -13 1854.23 1400.36   1
  10   0 -12 1367.21 364.985   1
  10   0 -11-2.22913 147.270   1
  10   0 -10 45.1611 160.962   1
  10   0  -9 46.9560 166.779   1
  10   0  -8 870.929 168.897   1
  10   0  -7 2668.97 1062.80   1
  10   0  -6 778.403 353.992   1
  10   0  -5 838.754 497.572   1
  10   0  -4 1431.19 381.793   1
 -10   0   3 3665.98 716.410   1
 -10   0   2 1214.67 379.098   1
 -10   0   1 1859.44 533.282   1
 -10   0   0 128.682 178.792   1
 -10   0  -1 350.752 293.902   1
   0  10 -11 142.552 357.431  -2
 -10   0  -1 142.552 357.431   1
 -10   0  -2 289.790 160.739   1
   0  10 -12 174.199 325.938  -2
 -10   0  -2 174.199 325.938   1
  10   0   3 344.868 272.539   1
   0  10 -13 728.569 197.865  -2
 -10   0  -3 728.569 197.865   1
  10   0   4 1631.49 151.947   1
   0  10 -14 2568.84 255.453  -2
 -10   0  -4 2568.84 255.453   1
  10   0   5 373.922 151.331   1
   0  10 -15 949.548 285.572  -2
 -10   0  -5 949.548 285.572   1
  10   0   6 2352.40 147.604   1
   0 -10  16 4033.51 711.438  -2
  10   0   6 4033.51 711.438   1
 -10   0  -7 70.7724 128.073   1
   0 -10  17 365.311 98.8648  -2
  10   0   7 365.311 98.8648   1
  10   0   8 15.2180 96.6537   1
  10   1 -14 5210.87 234.541   1
  10   1 -13-70.1084 154.101   1
  10   1 -12-36.9991 106.559   1
  10   1 -11 105.776 112.734   1
  10   1 -10 196.358 134.579   1
  10   1  -9 27.5789 131.578   1
  10   1  -8 1209.01 490.281   1
 -10  -1   7 801.970 322.929   1
 -10  -1   6 4485.66 983.771   1
 -10  -1   5 333.509 161.703   1
 -10  -1   4 4581.98 970.275   1
 -10  -1   3 118.607 149.790   1
 -10  -1   2 135.294 147.349   1
 -10  -1   1 165.101 138.424   1
 -10  -1   0 522.295 133.490   1
   1  10 -11 1135.72 306.683  -2
 -10  -1   0 1135.72 306.683   1
  10   1   1 846.361 117.542   1
   1  10 -12 1517.18 315.562  -2
 -10  -1  -1 1517.18 315.562   1
  10   1   2 1264.78 133.471   1
  -1 -10  13 1644.67 409.143  -2
  10   1   2 1644.67 409.143   1
  10   1   3 979.994 143.252   1
   1  10 -14 1630.15 506.807  -2
 -10  -1  -3 1630.15 506.807   1
  10   1   4 2216.06 128.941   1
  -1 -10  15 2720.76 659.055  -2
  10   1   4 2720.76 659.055   1
  10   1   5 28.7883 118.586   1
   1  10 -16 581.607 185.768  -2
 -10  -1  -5 581.607 185.768   1
  10   1   6 505.321 95.5957   1
  10   2 -12 183.056 147.314   1
  10   2 -11 528.373 176.291   1
  10   2 -10 647.680 212.263   1
  10   2  -9 273.367 250.703   1
  10   2  -8 659.935 426.075   1
  10   2  -7-53.4546 167.737   1
  10   2  -6 1992.74 981.847   1
  10   2  -5 19.2865 157.057   1
  10   2  -4 967.000 467.323   1
 -10  -2   3-107.772 167.150   1
 -10  -2   2 151.007 164.815   1
 -10  -2   1 276.083 179.546   1
   2  10 -11 821.708 261.221  -2
 -10  -2   1 821.708 261.221   1
  10   2   0 791.980 149.696   1
   2  10 -12 1535.39 249.871  -2
 -10  -2   0 1535.39 249.871   1
  10   2   1 1213.33 118.882   1
   2  10 -13 1713.32 232.954  -2
 -10  -2  -1 1713.32 232.954   1
  10   2   2 394.075 105.665   1
   2  10 -14 767.073 198.899  -2
 -10  -2  -2 767.073 198.899   1
  10   2   3 165.423 95.2282   1
   2  10 -15 369.388 176.319  -2
 -10  -2  -3 369.388 176.319   1
  10   3 -10 125.529 116.922   1
  10   3  -9 175.400 126.306   1
 -10  -3   8 146.286 151.604   1
  10   3  -7 148.011 128.926   1
 -10  -3   6 49.6507 131.918   1
 -10  -3   5-18.1716 129.583   1
  10   3  -4 591.150 299.188   1
  10   3  -3 82.5865 130.220   1
 -10  -3   2 60.0198 110.404   1
  -3 -10  11 149.514 17.1305  -2
  10   3  -2 149.514 17.1305   1
  10   3  -1 77.5326 80.1095   1
   3  10 -12 177.326 27.0412  -2
 -10  -3   1 177.326 27.0412   1
  11 -11  -4 19.0432 100.829   1
 -11  11   3 1346.14 504.919   1
 -11  11   2 88.1520 102.664   1
 -11  11   1 55.5303 108.723   1
 -11  11   0 31.0317 191.917   1
 -11  11  -1 2733.19 342.972   1
 -11  11  -2 63.9530 127.085   1
 -11  11  -3 912.687 582.243   1
 -11  11  -4 133.949 123.876   1
 -11  11  -5 1551.83 638.504   1
 -11  11  -6 588.935 448.432   1
 -11  11  -7 1296.44 561.149   1
  11 -11   8 143.234 103.168   1
  11 -10  -7 86.9729 93.9043   1
  11 -10  -6 31.8773 98.3188   1
  11 -10  -5 3504.09 1470.81   1
 -11  10   4 51.3210 112.382   1
 -11  10   3 17.8023 115.684   1
 -11  10   2-55.6494 126.381   1
 -11  10   1 2241.51 554.997   1
 -11  10   0 1393.54 487.516   1
 -11  10  -1 1811.42 515.576   1
 -11  10  -2 1233.23 236.754   1
 -11  10  -3 798.870 413.886   1
 -11  10  -4 76.0536 135.411   1
 -11  10  -5 6556.09 2363.54   1
 -11  10  -6-0.91092 123.292   1
 -11  10  -7 696.117 346.966   1
 -11  10  -8 108.388 121.540   1
  11 -10   9 37.5690 109.497   1
  11 -10  10 45.6131 160.360   1
  11  -9  -9 427.832 92.8147   1
 -11   9   8 1715.22 881.751   1
  11  -9  -7 968.678 393.522   1
 -11   9   6 126.882 121.378   1
 -11   9   5 42.3636 132.173   1
 -11   9   4 449.397 257.139   1
 -11   9   3 1378.08 536.765   1
 -11   9   2 1344.01 422.786   1
 -11   9   1 145.457 160.504   1
 -11   9   0 3611.54 647.838   1
 -11   9  -1 430.447 185.866   1
 -11   9  -2 1192.49 350.544   1
 -11   9  -3 1421.56 568.683   1
 -11   9  -4 334.834 281.335   1
 -11   9  -5 1291.32 717.115   1
 -11   9  -6 393.306 147.098   1
 -11   9  -7 785.361 228.003   1
  11  -9   8 399.988 129.686   1
 -11   9  -9 1330.10 680.736   1
 -11   9 -10 201.752 118.515   1
  11  -8 -10 1163.06 384.358   1
  11  -8  -9 27.4961 119.322   1
  11  -8  -8 248.658 133.579   1
  11  -8  -7 475.309 258.766   1
 -11   8   6 368.406 164.202   1
 -11   8   5 63.1840 143.140   1
 -11   8   4 107.691 160.745   1
 -11   8   3-13.4414 171.892   1
 -11   8   2 3536.82 795.658   1
 -11   8   1 141.393 164.631   1
 -11   8   0 12449.2 2332.03   1
 -11   8  -1 984.722 545.291   1
 -11   8  -2 2151.29 910.277   1
 -11   8  -3 325.470 249.855   1
 -11   8  -4 114.486 195.909   1
 -11   8  -5 8.31412 188.472   1
 -11   8  -6 769.001 352.829   1
 -11   8  -7 663.100 232.128   1
 -11   8  -8 1995.40 653.540   1
 -11   8  -9 336.682 252.876   1
  11  -8  10 1580.13 1527.72   1
  11  -8  11-64.4770 199.376   1
  -8  11 -14 745.112 195.345  -2
 -11   8 -11 745.112 195.345   1
  11  -7 -11 46.4661 108.850   1
  11  -7 -10 725.386 294.586   1
  11  -7  -9 121.905 109.516   1
  11  -7  -8 959.013 341.823   1
  11  -7  -7 288.156 144.894   1
 -11   7   6 177.749 154.622   1
 -11   7   5 296.639 165.105   1
 -11   7   4 3339.37 1123.86   1
 -11   7   3 1537.60 258.439   1
 -11   7   2 8584.44 1284.94   1
 -11   7   1 1024.19 264.366   1
 -11   7   0 10678.6 3030.51   1
 -11   7  -1 365.097 270.538   1
 -11   7  -2 2294.71 1082.29   1
 -11   7  -3 238.261 162.214   1
 -11   7  -4 675.463 427.337   1
 -11   7  -5 26.4681 156.463   1
  11  -7   6 1563.83 366.057   1
 -11   7  -7 119.529 126.042   1
 -11   7  -8 3954.59 822.658   1
 -11   7  -9 498.589 289.995   1
 -11   7 -10 4644.40 4780.56   1
  -7  11 -14 8904.50 267.491  -2
 -11   7 -10 8904.50 267.491   1
  11  -7  11 75.5829 150.962   1
  -7  11 -15 2191.25 207.125  -2
 -11   7 -11 2191.25 207.125   1
  11  -6 -12 604.093 170.592   1
  11  -6 -11 72.5131 99.2712   1
  11  -6 -10 600.303 331.391   1
  11  -6  -9 462.943 223.176   1
  11  -6  -8 202.236 138.124   1
  11  -6  -7 460.952 151.998   1
  11  -6  -6 881.560 350.553   1
  11  -6  -5 2594.69 816.674   1
 -11   6   4 1346.14 610.628   1
 -11   6   3 4688.18 2189.51   1
 -11   6   2 258.721 182.065   1
 -11   6   1 1762.00 531.641   1
 -11   6   0 44.8807 192.162   1
 -11   6  -1 277.297 183.039   1
 -11   6  -2 60.8351 193.349   1
 -11   6  -3 66.2125 180.713   1
 -11   6  -4 862.386 293.684   1
 -11   6  -5 682.803 221.629   1
 -11   6  -6 2303.04 524.995   1
 -11   6  -7 2215.57 670.854   1
  -6  11 -12 7197.92 2298.54  -2
 -11   6  -7 7197.92 2298.54   1
  11  -6   8 1463.64 651.759   1
  -6  11 -13 1437.45 334.674  -2
 -11   6  -8 1437.45 334.674   1
  11  -6   9 3475.61 1117.33   1
  -6  11 -14 11334.0 3126.07  -2
 -11   6  -9 11334.0 3126.07   1
 -11   6 -10 595.846 93.8221   1
  -6  11 -15 567.141 198.279  -2
 -11   6 -10 567.141 198.279   1
 -11   6 -11-20.3142 150.469   1
  -6  11 -16 656.875 204.028  -2
 -11   6 -11 656.875 204.028   1
  11  -5 -13 856.925 186.931   1
  11  -5 -12 597.968 144.877   1
  11  -5 -11 142.746 108.783   1
  11  -5 -10 11.6915 126.883   1
 -11   5   9 2224.45 926.918   1
  11  -5  -8 870.545 384.458   1
 -11   5   7 2225.71 972.098   1
 -11   5   6 207.384 164.120   1
 -11   5   5 11163.2 902.187   1
 -11   5   4 680.138 204.812   1
 -11   5   3 3554.10 1892.44   1
 -11   5   2 8.75161 187.481   1
  11  -5  -1 486.554 271.190   1
 -11   5   0 4200.53 941.666   1
 -11   5  -1 1275.64 400.159   1
 -11   5  -2 515.456 259.142   1
 -11   5  -3 2720.96 515.664   1
 -11   5  -4 254.151 166.447   1
 -11   5  -5 6475.41 1997.15   1
 -11   5  -6 36.1048 173.061   1
  -5  11 -12 1457.14 342.476  -2
 -11   5  -6 1457.14 342.476   1
  11  -5   7 2832.31 483.925   1
  -5  11 -13 6355.06 906.917  -2
 -11   5  -7 6355.06 906.917   1
 -11   5  -8 529.618 155.314   1
  -5  11 -14 1164.39 237.430  -2
 -11   5  -8 1164.39 237.430   1
  11  -5   9 1583.84 316.318   1
  -5  11 -15 2937.64 264.688  -2
 -11   5  -9 2937.64 264.688   1
 -11   5 -10-49.8099 82.4613   1
  -5  11 -16 339.722 188.990  -2
 -11   5 -10 339.722 188.990   1
  -5  11 -17 780.158 204.309  -2
 -11   5 -11 780.158 204.309   1
 -11   4  13 30.3580 88.5481   1
 -11   4  12 239.088 100.389   1
 -11   4  11 2674.90 248.685   1
 -11   4  10 2250.17 268.465   1
 -11   4   9 622.568 307.354   1
  11  -4  -8 5633.05 2120.91   1
 -11   4   7 5149.58 1004.08   1
  11  -4  -6 2351.86 930.390   1
 -11   4   5 12650.5 4183.98   1
  11  -4  -4 4413.10 1350.48   1
 -11   4   3 135.332 170.478   1
 -11   4   2 186.591 172.207   1
 -11   4   1 2434.19 382.585   1
 -11   4   0 4315.92 1104.74   1
 -11   4  -1 303.474 206.556   1
 -11   4  -2 787.432 386.828   1
 -11   4  -3 2608.96 895.727   1
 -11   4  -4 968.547 510.752   1
  11  -4   5 4795.71 2387.21   1
  -4  11 -12 5973.83 379.652  -2
 -11   4  -5 5973.83 379.652   1
 -11   4  -6 57.5444 148.100   1
  -4  11 -13 1193.19 329.276  -2
 -11   4  -6 1193.19 329.276   1
 -11   4  -7 1431.59 344.861   1
  -4  11 -14 2046.35 339.426  -2
 -11   4  -7 2046.35 339.426   1
 -11   4  -8 441.941 203.505   1
  -4  11 -15 513.346 222.023  -2
 -11   4  -8 513.346 222.023   1
  11  -4   9 1102.19 359.849   1
  -4  11 -16 803.465 408.197  -2
 -11   4  -9 803.465 408.197   1
  -4  11 -17 45.3692 99.6481  -2
 -11   4 -10 45.3692 99.6481   1
 -11   3  13 6.95605 86.9463   1
 -11   3  12 2805.62 473.863   1
 -11   3  11-3.81789 114.068   1
 -11   3  10 6421.45 547.195   1
 -11   3   9 756.507 323.873   1
  11  -3  -8 3359.84 376.229   1
  11  -3  -7 2301.16 782.441   1
 -11   3   6 263.128 182.488   1
  11  -3  -5 457.756 186.940   1
  11  -3  -4 861.795 699.592   1
 -11   3   3-9.06185 240.259   1
 -11   3   2 308.173 243.743   1
 -11   3   1 3695.44 802.757   1
 -11   3   0 4214.58 1206.34   1
 -11   3  -1 123.037 182.359   1
 -11   3  -2 8516.02 816.225   1
 -11   3  -3 801.043 339.485   1
  11  -3   4 1442.44 449.458   1
 -11   3  -5 533.768 303.975   1
  -3  11 -13 1044.05 321.764  -2
 -11   3  -5 1044.05 321.764   1
 -11   3  -6 60.8027 123.788   1
  -3  11 -14 135.615 279.236  -2
 -11   3  -6 135.615 279.236   1
  11  -3   7 3879.81 860.737   1
  -3  11 -15 3549.19 245.900  -2
 -11   3  -7 3549.19 245.900   1
  11  -3   8 138.072 234.450   1
  -3  11 -16 443.663 149.758  -2
 -11   3  -8 443.663 149.758   1
  -3  11 -17 219.777 99.5236  -2
 -11   3  -9 219.777 99.5236   1
  11  -2 -13 433.895 145.268   1
 -11   2  12 2824.85 581.499   1
 -11   2  11 1868.58 334.374   1
 -11   2  10 4132.41 1006.58   1
  11  -2  -9 25.9475 140.263   1
 -11   2   8 3937.22 1064.34   1
  11  -2  -7 288.119 176.819   1
  11  -2  -6 231.014 214.740   1
  11  -2  -5 201.672 162.113   1
  11  -2  -4 33.5822 178.900   1
 -11   2   3 1596.40 224.757   1
 -11   2   2 523.854 181.126   1
 -11   2   1 93.0103 163.705   1
 -11   2   0 5948.13 921.242   1
 -11   2  -1 175.504 184.038   1
 -11   2  -2 3775.13 1308.79   1
 -11   2  -3 156.206 154.751   1
  11  -2   4 1432.91 417.849   1
  -2  11 -13 3504.75 407.772  -2
 -11   2  -4 3504.75 407.772   1
  11  -2   5 1398.29 470.637   1
  -2  11 -14 2637.60 277.666  -2
 -11   2  -5 2637.60 277.666   1
  11  -2   6 1425.94 114.785   1
  -2  11 -15 3204.39 239.905  -2
 -11   2  -6 3204.39 239.905   1
  11  -2   7-9.33658 229.305   1
  -2  11 -16 281.022 160.519  -2
 -11   2  -7 281.022 160.519   1
   2 -11  17 128.373 78.7751  -2
  11  -2   8 128.373 78.7751   1
 -11   1  12 1658.28 650.482   1
 -11   1  11 2162.75 621.350   1
  11  -1 -10 2096.13 635.938   1
  11  -1  -9 1739.01 600.444   1
  11  -1  -8 127.899 132.300   1
  11  -1  -7 704.868 321.061   1
  11  -1  -6 537.444 249.810   1
  11  -1  -5 614.791 227.514   1
 -11   1   4 1564.94 524.186   1
 -11   1   3 437.791 151.041   1
 -11   1   2 4584.03 1149.71   1
 -11   1   1 624.854 159.011   1
 -11   1   0 5795.39 1858.14   1
 -11   1  -1 1717.59 536.853   1
  11  -1   2 1103.67 342.216   1
  11  -1   3 311.799 171.844   1
  -1  11 -13 154.187 260.559  -2
 -11   1  -3 154.187 260.559   1
  11  -1   4 154.439 110.858   1
  -1  11 -14 495.476 245.085  -2
 -11   1  -4 495.476 245.085   1
  11  -1   5 320.860 191.512   1
  -1  11 -15 400.443 143.316  -2
 -11   1  -5 400.443 143.316   1
  11  -1   6 77.3939 103.557   1
   1 -11  16 548.337 92.0864  -2
  11  -1   6 548.337 92.0864   1
 -11   0  11 2019.53 180.717   1
  11   0 -10 115.876 92.9627   1
  11   0  -9 256.859 101.342   1
 -11   0   8-4.38628 111.154   1
 -11   0   7 1083.53 247.436   1
 -11   0   6 448.076 125.196   1
 -11   0   5 2233.04 815.063   1
 -11   0   4 82.3901 127.677   1
 -11   0   3 2961.76 707.321   1
 -11   0   2 2654.11 831.607   1
 -11   0   1 6415.25 1473.00   1
 -11   0   0 262.306 157.967   1
  11   0   1 2328.91 644.086   1
  11   0   2 164.788 96.7802   1
   0  11 -13 353.725 224.969  -2
 -11   0  -2 353.725 224.969   1
  11   0   3 143.151 80.7777   1
   0  11 -14 1104.13 203.625  -2
 -11   0  -3 1104.13 203.625   1
  11   0   4 77.9482 93.8132   1
   0  11 -15 909.759 173.767  -2
 -11   0  -4 909.759 173.767   1
  11   1  -9 180.944 157.790   1
  11   1  -8-30.1316 174.279   1
  11   1  -7 954.743 204.708   1
  11   1  -6-83.1352 218.679   1
 -11  -1   5 1101.58 461.833   1
 -11  -1   4 240.875 194.511   1
  11   1  -3 2883.85 1041.86   1
 -11  -1   2 186.241 130.492   1
  11   1  -1 1171.58 404.330   1
  11   1   0 15.2131 119.567   1
 -12  10   4 3.63310 113.311   1
  12 -10  -3 314.643 177.275   1
 -12  10   2 72.7471 111.776   1
 -12  10   1 99.0545 115.436   1
 -12  10   0 160.223 177.868   1
 -12  10  -1 1805.87 1404.54   1
 -12  10  -2 97.1809 126.808   1
 -12  10  -3 574.476 551.463   1
 -12  10  -4 1147.10 497.588   1
 -12  10  -5 1510.41 113.979   1
 -12  10  -6 4037.22 109.811   1
 -12   9   6-129.671 113.208   1
 -12   9   5 341.596 102.596   1
 -12   9   4-3.19606 108.910   1
 -12   9   3 153.888 121.642   1
 -12   9   2 87.9777 139.205   1
 -12   9   1 866.430 665.453   1
 -12   9   0-1.30637 149.169   1
 -12   9  -1 659.367 499.420   1
 -12   9  -2 220.556 195.795   1
 -12   9  -3 515.672 348.246   1
 -12   9  -4 435.649 271.741   1
 -12   9  -5 971.759 542.531   1
 -12   9  -6 483.654 356.954   1
 -12   9  -7 54.4117 109.361   1
 -12   9  -8-113.226 106.140   1
 -12   8   8 848.654 91.1042   1
  12  -8  -7 140.099 107.829   1
  12  -8  -6 6.31647 117.855   1
  12  -8  -5 195.049 223.376   1
 -12   8   4 110.417 154.227   1
 -12   8   3 247.737 136.120   1
 -12   8   2 134.440 135.980   1
 -12   8   1 2963.87 1470.51   1
 -12   8   0 268.221 204.972   1
 -12   8  -1 5049.19 4213.62   1
 -12   8  -2 244.967 171.720   1
 -12   8  -3 1441.69 864.783   1
 -12   8  -4 465.701 271.213   1
 -12   8  -5 40.4200 131.144   1
 -12   8  -6 296.708 125.610   1
 -12   8  -7-15.6506 145.579   1
 -12   8  -8 372.523 173.280   1
 -12   7   9 89.7154 92.0665   1
 -12   7   8 321.227 355.617   1
  12  -7  -7 150.982 100.585   1
  12  -7  -6 11.1809 108.211   1
  12  -7  -5 642.577 296.360   1
  12  -7  -4 1522.67 429.316   1
 -12   7   3 629.210 244.804   1
 -12   7   2 4237.64 1126.71   1
 -12   7   1 3004.96 747.209   1
 -12   7   0 3796.81 1066.06   1
 -12   7  -1 1316.30 479.466   1
 -12   7  -2 1937.70 735.418   1
 -12   7  -3 646.613 221.254   1
 -12   7  -4 4.38209 126.349   1
 -12   7  -5 51.3172 106.892   1
 -12   7  -6 72.8475 141.686   1
 -12   7  -7 119.820 142.904   1
 -12   7  -8 1379.45 342.727   1
 -12   6  10 732.515 99.4123   1
 -12   6   9 455.920 89.1332   1
 -12   6   8-19.9586 145.483   1
  12  -6  -7 58.0229 168.223   1
  12  -6  -6 496.325 185.917   1
  12  -6  -5 131.173 135.088   1
  12  -6  -4 4362.50 1422.78   1
 -12   6   3 16.1098 147.071   1
 -12   6   2 5266.82 1452.90   1
 -12   6   1 102.378 165.178   1
 -12   6   0 2322.74 953.541   1
 -12   6  -1-0.62405 148.489   1
 -12   6  -2 35.9162 146.056   1
 -12   6  -3 23.4951 140.598   1
 -12   6  -4 40.0102 139.482   1
 -12   6  -5 50.5988 153.239   1
 -12   6  -6 889.426 213.665   1
  12  -6   7 54.7698 91.9741   1
  12  -6   8 3885.90 3001.69   1
  -6  12 -14 8332.25 220.312  -2
 -12   6  -8 8332.25 220.312   1
 -12   5  10 128.786 88.0343   1
 -12   5   9 177.966 106.218   1
 -12   5   8 433.532 116.681   1
 -12   5   7 1057.29 219.413   1
 -12   5   6 3594.66 689.497   1
 -12   5   5 823.433 268.194   1
  12  -5  -4 9760.56 2750.11   1
  12  -5  -3 1752.23 393.057   1
 -12   5   2 1209.50 432.659   1
 -12   5   1 83.3663 172.885   1
 -12   5   0 806.676 327.469   1
 -12   5  -1 65.1454 156.303   1
 -12   5  -2 14.4547 142.086   1
 -12   5  -3 304.712 134.792   1
 -12   5  -4 1025.85 308.277   1
  12  -5   5 695.680 272.900   1
 -12   5  -6 2097.00 508.989   1
  12  -5   7 230.275 111.303   1
  -5  12 -14 2703.47 213.772  -2
 -12   5  -7 2703.47 213.772   1
 -12   4  11 106.577 80.8766   1
 -12   4  10 38.3717 102.549   1
 -12   4   9 5261.49 1095.50   1
 -12   4   8 805.635 525.015   1
 -12   4   7 1384.77 514.107   1
 -12   4   6 2357.24 433.946   1
  12  -4  -5 2019.64 342.749   1
  12  -4  -4 2014.87 528.153   1
  12  -4  -3 7455.35 1000.58   1
  12  -4  -2 52.8360 151.939   1
 -12   4   1 54.2328 166.746   1
 -12   4   0 97.8726 171.407   1
 -12   4  -1 349.493 152.029   1
 -12   4  -2 90.9011 148.824   1
 -12   4  -3 1562.26 170.245   1
 -12   4  -4 692.123 306.309   1
  12  -4   5 1780.32 404.183   1
 -12   4  -6 74.0743 91.9561   1
 -12   3  10 1643.85 859.171   1
 -12   3   9 1535.25 689.357   1
 -12   3   8 1877.07 304.759   1
  12  -3  -7 280.031 133.707   1
 -12   3   6 165.440 136.458   1
 -12   3   5 504.924 150.315   1
 -12   3   4 827.636 163.181   1
 -12   3   3 818.776 257.526   1
 -12   3   2 339.867 154.529   1
 -12   3   1 45.6988 167.541   1
 -12   3   0 51.1838 149.599   1
 -12   3  -1 730.523 228.626   1
 -12   3  -2 154.164 117.976   1
 -12   3  -3 2016.26 880.731   1
  12  -3   4 116.783 110.639   1
  12  -3   5 1786.07 228.565   1
  12  -2 -10 1578.84 744.248   1
 -12   2   9 1506.51 81.4142   1
 -12   2   8 456.887 219.940   1
  12  -2  -7 1864.55 430.466   1
 -12   2   6 816.434 243.070   1
  12  -2  -5 153.358 135.770   1
 -12   2   4 306.793 131.027   1
 -12   2   3 598.380 130.520   1
 -12   2   2 1363.02 257.433   1
 -12   2   1 253.837 135.752   1
 -12   2   0 2089.55 284.521   1
  12  -2   1 1153.65 160.566   1
 -12   2  -2 1920.30 244.054   1
  12  -2   3 1563.22 295.547   1
 -12   1   8 416.269 180.453   1
 -12   1   7 50.7547 89.8602   1
 -12   1   6-11.6634 97.0331   1
 -12   1   5 234.513 100.452   1
 -12   1   4 1133.91 121.781   1
 -12   1   3 67.9055 103.802   1
 -12   1   2 1881.89 130.956   1
 -12   1   1 4.59497 93.9732   1
  12  -1   0 2370.23 486.429   1
  12  -1   1-18.7430 125.253   1
 -13   8   4 50.6316 109.093   1
 -13   8   3-17.7406 114.657   1
 -13   8   2-3.62713 113.959   1
  13  -8  -1 529.178 185.298   1
 -13   8   0 745.156 161.473   1
  13  -8   1 582.595 206.428   1
 -13   8  -2 873.700 109.071   1
 -13   7   5 22.4687 108.926   1
 -13   7   4-83.8973 120.337   1
 -13   7   3 1403.70 131.380   1
 -13   7   2 46.8699 126.673   1
 -13   7   1 2473.71 152.468   1
  13  -7   0 41.0768 173.102   1
 -13   7  -1 2669.15 619.915   1
 -13   7  -2 94.1635 133.834   1
  13  -6  -5 92.6448 131.570   1
 -13   6   4 1566.12 357.778   1
 -13   6   3 2504.28 776.201   1
 -13   6   2 1756.16 105.771   1
 -13   6   1 2476.14 681.521   1
 -13   6   0 1934.00 246.195   1
 -13   6  -1 1650.95 332.127   1
  13  -6   2 53.6840 146.865   1
 -13   6  -3-3.20893 104.847   1
  13  -5  -6 523.130 225.334   1
  13  -5  -5 574.375 177.370   1
 -13   5   4 5013.20 914.884   1
 -13   5   3 1214.00 392.027   1
 -13   5   2 3395.73 485.424   1
 -13   5   1 39.4704 104.891   1
 -13   5   0 113.000 93.5898   1
 -13   5  -1 42.5021 104.585   1
  13  -5   2 256.241 140.910   1
 -13   4   5 49.2933 91.7659   1
 -13   4   4 1977.78 566.804   1
 -13   4   3 29.9109 102.304   1
 -13   4   2 479.212 233.577   1
 -13   4   1 45.7266 96.3900   1
 -13   4   0 81.6394 90.7321   1
 -13   4  -1 39.5407 106.212   1
   0   0  -1 10.2213 60.0841   2
   0   0   2-3.93869 35.6200   2
   0   0  -3 5387.71 1695.09   2
   0   0   4 41374.0 5490.14   2
   0   0  -5 1595.40 609.243   2
   0   0  -6 38938.0 522.695   2
   0   0  -7 642.097 347.512   2
   0   0  -8 10535.9 422.705   2
   0   0  -9 3635.82 902.403   2
   0   0 -10 84221.0 10079.5   2
   0   0 -11 1652.39 577.369   2
   0   0 -12 25242.9 4451.73   2
   0   0 -13 3556.98 1553.99   2
   0   0 -14 17933.2 4240.27   2
   0   0 -15 4963.73 1798.58   2
   0   0  16 5729.85 1522.27   2
   0   0  17 139.357 170.893   2
   0   0  18 1804.32 926.081   2
   0   0  19 11.9889 139.493   2
   0   0  20 193.943 224.228   2
   0   0  21 909.661 857.654   2
   0  -1  22 1731.72 1108.57   2
   0  -1  21 41.5721 97.9096   2
   0  -1  20 247.966 164.637   2
   0  -1  19 362.954 169.000   2
   0  -1  18 72.8631 176.068   2
   0   1 -17 4685.80 1946.78   2
   0   1 -16 9077.65 2793.20   2
   0   1 -15 6459.71 1916.61   2
   0   1 -14 8565.61 1403.60   2
   0   1 -13 6422.76 1743.31   2
   0   1 -12 13756.1 2062.82   2
   0   1 -11 22745.9 2908.29   2
   0   1 -10 2740.21 507.896   2
   0   1  -9 19437.8 1410.21   2
   0   1  -8 4505.52 515.485   2
   0   1  -7 1343.02 440.003   2
   0   1  -6 37645.5 957.430   2
   0   1  -5 67910.6 1078.78   2
   0   1  -4 38809.2 457.803   2
   0   1   1 58645.7 6642.87   2
   0  -1  -2 198318. 12540.0   2
   0  -1  -4 102505. 9390.47   2
   0  -1  -5 2631.32 482.637   2
   0  -1  -6 1161.92 590.279   2
   0  -1  -7 1300.57 661.079   2
   0  -1  -8 128960. 5990.73   2
   0  -1  -9 1387.57 767.009   2
   0  -1 -10 72933.7 6604.69   2
   0  -1 -11 9310.99 3184.55   2
   0   1  12 31463.5 14362.4   2
   0  -1 -13 218.307 249.797   2
   0  -1 -14 2797.40 702.021   2
   0  -1 -15 2054.18 565.128   2
   0   1  16 208.003 213.792   2
   0   1  17 922.744 454.318   2
   0   1  18 250.135 160.628   2
   0   1  19 67.3100 130.757   2
   0   1  20 1163.81 1221.81   2
   0   1  21 170.232 114.471   2
   0  -2  22 364.669 175.056   2
   0  -2  21 109.820 130.384   2
   0  -2  20 352.776 170.501   2
   0  -2  19 916.078 487.893   2
   0  -2  18 8382.75 2742.23   2
   0  -2  17 17381.6 5858.23   2
   0   2 -16 5201.59 1864.66   2
   0   2 -15 11113.9 1458.19   2
   0   2 -14 58.0949 223.947   2
   0   2 -13 20170.3 2629.81   2
   0   2 -12 2944.36 522.409   2
   0   2 -11 14446.4 2001.42   2
   0   2 -10 37187.0 1948.04   2
   0   2  -9 28259.5 3980.54   2
   0   2  -8 7776.34 791.762   2
   0   2  -7 59748.9 3042.10   2
   0   2  -6 29581.4 2648.62   2
   0  -2   0 3369.26 631.445   2
   0  -2  -1 5798.76 358.241   2
   0   2   2 25303.6 1261.60   2
   0  -2  -3 5600.59 1430.79   2
   0  -2  -4 28455.9 2690.73   2
   0  -2  -5 48041.0 2544.84   2
   0  -2  -6 36953.8 5412.46   2
   0  -2  -7 19797.3 2782.64   2
   0  -2  -8 15757.5 1134.57   2
   0  -2  -9 13054.6 1147.52   2
   0   2  10 39111.8 4375.87   2
   0  -2 -11 37615.6 10446.4   2
   0  -2 -12 10657.9 2404.76   2
   0  -2 -13 150.905 242.283   2
   0  -2 -14 1741.28 583.246   2
   0   2  15 568.339 274.463   2
   0   2  16 57.2858 184.234   2
   0   2  17 1164.57 856.354   2
   0  -2 -18 1676.89 1105.33   2
   0   2  19 738.839 564.345   2
   0   2  20 1835.28 1050.60   2
   0  -3  22 463.800 264.769   2
   0  -3  21 714.296 500.582   2
   0  -3  20 3174.29 1635.95   2
   0  -3  19 2591.08 1165.75   2
   0  -3  18 3889.96 2755.79   2
   0  -3  17 7642.18 2122.05   2
   0   3 -16 958.565 402.709   2
   0   3 -15 1586.73 448.331   2
   0   3 -14 1895.53 411.983   2
   0   3 -13 1114.90 315.402   2
   0   3 -12 137.232 204.180   2
   0   3 -11 151.217 187.038   2
   0   3 -10 353.534 202.639   2
   0   3  -9 89871.1 5634.26   2
   0   3  -8 96206.0 13022.7   2
   0   3  -7 51111.5 724.775   2
   0   3  -2 57178.3 4496.29   2
   0   3  -1 36759.7 2776.30   2
   0  -3   0 1555.91 413.684   2
   0   3   1 28919.5 17515.6   2
   0  -3  -2 30621.1 3722.22   2
   0  -3  -3 97075.4 3976.04   2
   0  -3  -4 4062.61 1456.28   2
   0  -3  -5 154522. 17030.6   2
   0  -3  -6 7264.21 956.474   2
   0  -3  -7 3054.89 559.169   2
   0  -3  -8 757.708 219.501   2
   0   3   9 18005.4 2668.94   2
   0  -3 -10 12398.0 3770.48   2
   0  -3 -11 2438.50 572.660   2
   0  -3 -12 70.8265 264.547   2
   0   3  13 306.227 247.915   2
   0   3  14 702.569 315.261   2
   0   3  15 6257.93 3168.91   2
   0   3  16 74.4278 151.939   2
   0   3  17 4978.29 2330.22   2
   0   3  18 1517.80 992.227   2
   0  -3 -19 786.020 434.162   2
   0  -4  22 831.778 412.373   2
   0  -4  21 80.0106 103.725   2
   0  -4  20 8731.90 4275.65   2
   0  -4  19 2560.88 1366.32   2
   0   4 -18 918.385 457.021   2
   0  -4  17 4198.87 1821.91   2
   0   4 -16 2753.16 834.730   2
   0   4 -15 45.1157 225.513   2
   0   4 -14 3148.33 1037.48   2
   0   4 -13 1592.60 555.132   2
   0   4 -12 164.648 213.929   2
   0   4 -11 10672.9 773.146   2
   0   4 -10 8614.65 1203.50   2
   0   4  -9 8077.90 1049.93   2
   0   4  -4 828.723 119.109   2
   0   4  -3 16595.2 7443.27   2
   0   4  -2 1235.04 279.491   2
   0   4  -1 2453.69 356.567   2
   0   4   0 4544.65 360.345   2
   0  -4  -1 6778.74 400.822   2
   0  -4  -2 10648.5 364.485   2
   0  -4  -3 62735.6 1958.42   2
   0  -4  -4 12389.0 2786.81   2
   0   4   5 37426.0 1690.91   2
   0  -4  -6 28196.0 2819.86   2
   0  -4  -7 47650.4 7389.27   2
   0   4   8 12660.1 3848.21   2
   0  -4  -9 17637.4 4566.28   2
   0  -4 -10 502.859 352.483   2
   0   4  11 66.2311 244.484   2
   0   4  12 473.868 261.670   2
   0   4  13 4115.44 1553.11   2
   0   4  14 863.587 377.199   2
   0   4  15 8201.68 5169.00   2
   0   4  16 676.637 407.467   2
   0  -4 -17 2384.48 1734.34   2
   0   4  18 12.7993 57.9564   2
   0  -5  22 3220.54 1513.34   2
   0  -5  21 50.3533 110.543   2
   0  -5  20 1775.35 884.165   2
   0  -5  19 203.097 167.541   2
   0   5 -18 1589.43 584.986   2
   0   5 -17 2133.86 876.587   2
   0   5 -16 4461.43 1738.36   2
   0   5 -15 935.319 441.148   2
   0   5 -14 118.113 231.882   2
   0   5 -13 945.551 339.895   2
   0   5 -12 4755.37 740.576   2
   0   5 -11 824.721 203.245   2
   0  -5   5 37811.9 1440.81   2
   0  -5   4 12010.6 2405.44   2
   0   5  -3 160.011 180.126   2
   0  -5   2 24714.9 5376.04   2
   0  -5   1 105.271 145.563   2
   0  -5   0 33611.0 2631.95   2
   0  -5  -1 8196.45 1046.50   2
   0  -5  -2 55392.5 5081.49   2
   0  -5  -3 10802.1 1071.68   2
   0   5   4 34126.3 2380.53   2
   0  -5  -5 2979.02 754.485   2
   0  -5  -6 15059.5 1458.89   2
   0  -5  -7 1441.55 298.131   2
   0   5   8 564.117 293.113   2
   0   5   9 66.4383 320.754   2
   0   5  10 1443.86 458.317   2
   0   5  11 2152.14 736.696   2
   0   5  12 2468.74 943.287   2
   0  -5 -13 5294.82 2798.44   2
   0  -5 -14 7185.56 4040.20   2
   0  -5 -15 731.981 578.902   2
   0   5  16 251.021 208.650   2
   0  -6  22 601.761 146.494   2
   0  -6  21 663.316 288.943   2
   0   6 -20 185.254 144.872   2
   0   6 -19 676.842 344.444   2
   0   6 -18 1540.62 669.805   2
   0   6 -17 488.360 358.663   2
   0   6 -16 248.354 205.751   2
   0   6 -15 245.757 228.313   2
   0  -6  14 4722.54 1111.42   2
   0   6 -13 936.095 578.376   2
   0  -6  12 7102.30 684.506   2
   0  -6   9 27881.0 226.730   2
   0  -6   8 63076.5 285.596   2
   0  -6   7 2138.95 373.311   2
   0   6  -6 474.991 175.299   2
   0   6  -5 4686.16 525.950   2
   0   6  -4 424.548 1161.14   2
   0  -6   3 20875.7 1422.05   2
   0   6  -2 23719.4 2518.02   2
   0  -6   1 19156.3 2001.39   2
   0  -6   0 51925.3 4833.72   2
   0  -6  -1 116.699 194.322   2
   0  -6  -2 9403.36 1435.41   2
   0  -6  -3 249.139 208.608   2
   0  -6  -4 12249.8 3320.01   2
   0  -6  -5 268.174 215.932   2
   0  -6  -6 181.819 219.395   2
   0  -6  -7 361.044 231.022   2
   0  -6  -8 2625.82 1251.58   2
   0  -6  -9 2025.25 1226.44   2
   0  -6 -10 6446.27 3986.34   2
   0  -6 -11 71.6552 161.749   2
   0  -6 -12 2936.49 1931.66   2
   0  -6 -13 7.93388 119.500   2
   0  -6 -14 2725.46 1807.72   2
   0  -6 -15 154.761 116.830   2
   0  -7  21 1564.74 521.028   2
   0  -7  20 325.594 189.738   2
   0   7 -19 193.418 140.785   2
   0  -7  18-10.4569 170.484   2
   0   7 -17 1355.63 726.175   2
   0   7 -16 286.770 182.246   2
   0   7 -15 905.121 349.353   2
   0  -7  14 837.028 223.542   2
   0  -7  10 6563.76 737.644   2
   0  -7   9 6288.52 176.583   2
   0  -7   8 2951.63 257.980   2
   0   7  -7 346.883 193.111   2
   0   7  -6 1134.72 199.037   2
   0  -7   5 4390.79 298.389   2
   0   7  -4 713.067 203.904   2
   0  -7   3 31129.4 3228.02   2
   0  -7   2 34107.3 4734.49   2
   0   7  -1 1145.15 233.443   2
   0  -7   0 6790.59 2260.38   2
   0  -7  -1 7096.36 2505.71   2
   0  -7  -2 987.148 318.460   2
   0  -7  -3 10964.7 4891.00   2
   0   7   4 4704.90 2127.13   2
   0  -7  -5 5525.50 2639.30   2
   0  -7  -6 54.3943 203.350   2
   0  -7  -7 11051.5 6319.62   2
   0  -7  -8 235.800 162.592   2
   0  -7  -9 579.673 260.178   2
   0  -7 -10 2297.89 1075.98   2
   0  -7 -11 880.783 478.102   2
   0  -7 -12 2738.88 1626.18   2
   0  -7 -13 221.241 100.910   2
   0  -8  20 635.701 280.403   2
   0   8 -19 68.6229 108.465   2
   0   8 -18 144.891 145.813   2
   0   8 -17 866.911 371.011   2
   0   8 -16 2369.19 764.236   2
   0   8 -15 2819.81 149.327   2
   0  -8  10 44.4729 143.514   2
   0  -8   9 805.856 202.925   2
   0  -8   8 4567.64 1078.56   2
   0   8  -7 416.458 233.413   2
   0   8  -6 736.001 234.022   2
   0  -8   5 7252.84 856.256   2
   0  -8   4 176.392 211.374   2
   0  -8   3 19938.3 1234.60   2
[truncated: 8,266,499 more chars]
